# Supplementary material for: Physiologic relevance of the transpulmonary metabolome in connective tissue disease–associated pulmonary vascular disease
Source: JCI Insight. 2025 May 8;10(9):e187911. doi: 10.1172/jci.insight.187911 (PMC12070491; doi:10.1172/jci.insight.187911)
Supplement: Supporting data values [file jciinsight-10-187911-s279.xlsx]

## Sheet: Figure 3
Baseline_Phosphate			Baseline_IDP			Baseline_Nicotinate ribonucleotide			Peak_Bisphosphoglycerate			Peak_Phosphoglycerate
Pulm. Art.	Rad. Art.		Pulm. Art.	Rad. Art.		Pulm. Art.	Rad. Art.		Pulm. Art.	Rad. Art.		Pulm. Art.	Rad. Art.
3095291	3.04852e+06		537686	494670		11723837	14284383		63577.3	53416.4		95159.1	4312
2.34477e+06	2.83849e+06		598082	715529		10501352	7.74608e+06		11754.1	72422.8		2838.1	28035.5
2.38934e+06	2.75552e+06		738575	732781		9582971	7030516		16963.1	31394.8		973.32	13639.4
1.93738e+06	2.54905e+06		405513	501170		12283555	9092112		8810.01	143656		15184.8	24444.2
2.59124e+06	2.80018e+06		329561	480160		14539357	13746936		133849	221047		78108.2	58557
1638660	2.38374e+06		153059	639677		21203028	11473221		16575.6	188822		17173.9	0
3344870	2831406		827367	913735		9272065	6.32603e+06		10620.8	29122.7		11883.1	17972.6
3019457	3.44841e+06		840379	1.13957e+06		15155085	7.44206e+06		28905.9	31091.2		860.7	12695.7
3.81224e+06	3.71483e+06		906622	828753		8.305e+06	8416925		9852.79	34692.5		10328.3	8607.26
2.19616e+06	1.92123e+06		780788	883713		5.55402e+06	6308988		5505.92	82729		1054.21	62568.6
3.1156e+06	3.3416e+06		453542	591991		10344077	12582824		10614.9	56032.5		794.63	0
1509268	3265883		53494.1	553466		24168270	8679921		26755.7	91460.2		12275	19070.2
2837729	2.35281e+06		322970	501356		11942664	10414961		13206.3	80341.3		14632.4	16194.7
3.67819e+06	3.61824e+06		857797	796974		6.76274e+06	7071914		18399.7	60069.2		0	13621.2
3.6223e+06	3980931		637285	858088		12303920	9458891		4980.24	69112		3172.82	22555.2
3.53989e+06	4.55636e+06		1.24154e+06	1.33794e+06		3080946	2.17217e+06		9378.92	118638		0	64743
3.43227e+06	3.77684e+06		578861	659420		12421204	7.60359e+06		30276.1	5155.03		16257.4	0
3.02593e+06	2.86623e+06		493630	612585		10057154	7.9754e+06		24849.7	3278.88		15607.2	64131.4
2.97542e+06	2893203		749642	953272		12641147	9594342		3911	4555.96		25852.5	47832.1
2911741	2665647		637554	574253		8491110	6476604		5111.01	3590.5		13156.7	36984.5
3242014	3247797		792330	721938		7.75463e+06	7.60979e+06		10869.6	3033.78		13550	36820.5
3.38198e+06	4.28306e+06		700020	800966		7278318	8.03063e+06		3658.42	5628.3		13567	20704.4
3.23432e+06	3.55809e+06		986473	1.14939e+06		5531170	4796291		4128.91	4373.43		11350.2	6814.9
4.36246e+06	4240266		982014	898680		8728760	8412184		6243.77	4041.51		13458.9	16960.6
3.61274e+06	3.46652e+06		747092	821534		8.21824e+06	4653101		7952.1	4336.52		47935.6	62488.7
3436262	3.25532e+06		676575	618594		8981368	8460783		6096.23	3370.62		8241.01	29129.6
2519287	2.68191e+06		295140	487999		13843749	10160740		9212.66	3226.72		0	33039.7
3629910	4.19971e+06		820176	942111		7.37889e+06	8330596		3724.84	5617.09		9551.19	13587
3.01211e+06	3.68992e+06		558923	636716		8.14368e+06	8.30222e+06		3741.76	3232.62		12678.6	20171.8
3.33953e+06	3.52875e+06		713095	743486		6564340	6.3762e+06		3473.39	4358.26		23139.6	11157
3.40885e+06	3153160		580062	789974		9974217	6056748		6894.59	132313		25778.6	94455
3676014	3.96164e+06		737007	911280		8536927	6888698		6056.64	3255.79		14266.7	69284.1
2.8075e+06	3005655		596015	581424		9970277	7720600		3484.64	8505.78		0	0
3.76861e+06	3.71669e+06		864247	827469		5.64273e+06	8766501		12156	11183		0	12110.3
3.79342e+06	3656072		731607	911545		6819398	4.66088e+06		88423.2	125617		40756.8	137448
3.24066e+06	3.22821e+06		1.39499e+06	1.07991e+06		8800095	14660449		3683.68	10986.8		1948.51	48224.7
2084008	2.21405e+06		368545	468649		12093457	8912451		4674.88	155740		31142.3	218927
3039664	3391679		845497	566407		8465113	10053347		2562.82	55000.4		44664.8	203021
3.2753e+06	3.38457e+06		1.01183e+06	934520		3.24136e+06	5878048		5181.83	4612.83		17099.3	55661.4
3.96509e+06	4131378		1.05692e+06	1.04695e+06		8.13716e+06	8.12305e+06		1584.8	1702.83		56066	45104.4
1.99538e+06	2.32072e+06		345811	439693		7.32545e+06	6.66535e+06		1716.56	2294.17		9537.98	13542.8
2531450	2.45434e+06		583302	536822		6091346	6.19987e+06		1812.04	1599.89		3683.07	11001.2
2.18907e+06	2.43643e+06		569478	549599		7.35713e+06	4260054		0	6510.01		13770.2	16457.3
2.37051e+06	3.15932e+06		450036	603877		7.82983e+06	5466636		1912.75	2118.4		813.52	707.9
1.82197e+06	2.35888e+06		356444	520080		8606317	4.35948e+06		2279.47	22109.9		6763.26	70597.7
1.81976e+06	2.15183e+06		311622	777663		5216980	3.05647e+06		2538.62	1696.89		1899.93	66728.6
3246959	3.97633e+06		429155	1.04523e+06		14168331	5545434		2087.24	1581.23		3254.21	23210.5
1.46382e+06	1.84529e+06		330645	632184		6.91292e+06	7.05125e+06		1774.95	3195.67		14660.2	63444.1
2628203	2.66453e+06		473047	654870		7.35874e+06	4.42039e+06		5623.37	9454.07		13508	40729.6
1.50245e+06	2.07653e+06		339239	437896		8231932	4.96195e+06		2634.82	6015.1		20930.6	199832
1.9366e+06	2845322		291892	631864		7.08918e+06	5334609		5186.99	87796		0	219421
2.11158e+06	2.0355e+06		873796	570890		8583683	4.1191e+06		2388.57	17868.1		13540.1	20550.1
2.32202e+06	3038682		379657	639812		12057077	4063558		0	19997.1		21418.9	48616.4
2.60374e+06	2610974		652078	605978		5.20716e+06	6.58032e+06		2295.13	2503.18		39069.5	8454.4
2417150	2.37938e+06		454074	423724		6.49656e+06	7827336		3755.41	9278.9		11957.5	84069.6
2323058	2.90555e+06		225043	775386		10010137	4.89816e+06		4299.62	1302.23		27623.9	36292.8
2.6197e+06	2489174		515096	342091		5.45292e+06	9256653

## Sheet: Figure 4
R	PVR	mPAP	CO	SV	PVR	mPAP	CO	SV	PVR	mPAP	CO	SV	PVR	mPAP	CO	SV		p	PVR	mPAP	CO	SV	PVR	mPAP	CO	SV	PVR	mPAP	CO	SV	PVR	mPAP	CO	SV
Alanine	-0.20165	-0.08788	0.23441	0.22895	-0.07914	-0.17951	-0.19472	-0.2019	-0.16104	-0.26685	0.03111	0.03418	-0.19697	-0.32622	0.08032	0.01288		Alanine	0.13253	0.51567	0.079237	0.086694	0.57322	0.19837	0.16236	0.14711	0.23574	0.046804	0.81996	0.80254	0.14947	0.01414	0.55995	0.92564
Asparagine	0.22453	0.27246	-0.12582	-0.1629	-0.11007	-0.19178	-0.122	-0.1299	-0.1363	-0.1343	0.01108	0.12618	0.18738	0.14612	-0.10038	-0.1547		Asparagine	0.093127	0.040326	0.35104	0.226	0.4327	0.16891	0.38416	0.35389	0.31652	0.32375	0.93543	0.35411	0.17073	0.28258	0.46589	0.25944
Methionine	-0.06657	-0.01985	0.12108	0.04314	0.15756	0.00311	-0.3293	-0.34277	0.08684	-0.01532	-0.17363	0.06364	0.08074	0.06716	0.01266	-0.06541		Methionine	0.62273	0.88351	0.3696	0.75001	0.25984	0.98238	0.016051	0.011988	0.5245	0.91077	0.20064	0.64126	0.5579	0.62287	0.92688	0.63518
Phenylalanine	-0.14163	-0.16022	0.01962	0.03886	0.08201	-0.11015	-0.37899	-0.34704	-0.19412	-0.29773	0.17804	0.20239	-0.08864	-0.04151	0.09226	-0.03041		Phenylalanine	0.29331	0.23382	0.8848	0.77411	0.55938	0.43233	0.0051339	0.010899	0.15168	0.025844	0.18926	0.13467	0.51988	0.7613	0.50289	0.82555
Proline	-0.30831	-0.23893	0.2385	0.22451	-0.01907	-0.09966	-0.12228	-0.22246	-0.10704	-0.12862	-0.02707	-0.00499	-0.04178	-0.05283	0.07101	-0.011		Proline	0.019635	0.073468	0.073996	0.093154	0.89219	0.47769	0.38305	0.10936	0.43232	0.3448	0.84299	0.97089	0.76202	0.69897	0.60643	0.93645
Threonine	-0.2304	-0.15199	0.13688	0.13386	-0.03492	-0.02639	-0.15737	-0.16578	-0.04542	-0.09035	0.00451	0.05133	-0.11992	-0.0557	0.29421	0.19954		Threonine	0.084672	0.25905	0.30996	0.32086	0.80398	0.85122	0.26043	0.23549	0.73958	0.50782	0.97367	0.70712	0.38318	0.68345	0.029232	0.14413
Hypoxanthine	-0.14318	-0.1707	0.00704	0.15408	0.09672	0.10923	-0.21371	-0.27681	-0.19129	-0.36811	0.08567	0.09665	0.22486	0.08114	-0.08122	-0.10433		Hypoxanthine	0.28799	0.20425	0.95856	0.25247	0.49084	0.43625	0.1244	0.044797	0.15787	0.0052501	0.53015	0.47856	0.098838	0.55217	0.55553	0.44841
XDP	-0.20337	-0.28413	-0.0182	-0.14316	0.08293	0.13993	-0.11172	-0.0941	-0.05253	-0.07394	0.0282	0.04962	0.14643	0.04869	-0.137	-0.09351		XDP	0.1292	0.032196	0.89313	0.28807	0.55493	0.31762	0.42579	0.50273	0.70061	0.58813	0.83653	0.71645	0.28607	0.72155	0.31856	0.4971
Xanthine	0.0164	0.07653	0.03909	0.03614	0.20631	0.08598	-0.31885	-0.25577	-0.20482	-0.13337	0.12098	0.25632	-0.13536	-0.04674	0.03532	0.01623		Xanthine	0.90363	0.57152	0.77284	0.78956	0.13831	0.54041	0.019963	0.064533	0.12995	0.32711	0.37444	0.056537	0.32447	0.73227	0.79792	0.90635
Urate	-0.13631	-0.10166	0.07207	0.01734	0.16687	0.02716	-0.39468	-0.46855	-0.05636	-0.16644	-0.07189	-0.10232	0.12576	0.21136	0.0534	-0.06988		Urate	0.31198	0.45177	0.59419	0.89813	0.23236	0.84695	0.00345	0.00040244	0.67993	0.22019	0.59852	0.453	0.36026	0.11788	0.6986	0.61218
Cyclic CMP	0.16185	0.16048	-0.13007	-0.05121	-0.04004	-0.02796	-0.00133	-0.04983	-0.25575	-0.28196	0.13113	0.10219	-0.27075	-0.24395	0.20506	0.29295		Cyclic CMP	0.22904	0.23305	0.33487	0.7052	0.77593	0.84246	0.99245	0.72308	0.057114	0.035261	0.33537	0.45361	0.045574	0.07001	0.13315	0.029969
Cyclic IMP	0.0105	0.03732	0.08868	0.02985	-0.30504	-0.27744	0.16068	0.1965	-0.06145	0.07017	0.17287	0.20308	-0.10996	-0.03953	0.1474	0.09564		Cyclic IMP	0.93821	0.78282	0.51184	0.82554	0.026349	0.044291	0.25041	0.15847	0.65278	0.6073	0.20262	0.13333	0.42419	0.77239	0.28287	0.48731
Nicotinic acid	0.0095	0.019	-0.00357	0.01306	0.16333	0.10572	-0.32918	-0.23029	-0.03619	-0.06901	-0.03005	0.01921	-0.31389	-0.34178	0.3133	0.16404		Nicotinic acid	0.94411	0.88842	0.97899	0.92318	0.24258	0.45122	0.016092	0.097135	0.79114	0.61328	0.82599	0.88826	0.019608	0.0099344	0.019853	0.2314
Glucose	-0.16409	-0.22404	-0.02384	-0.0223	0.01963	-0.06081	-0.21484	-0.26359	-0.14611	-0.34605	0.00636	0.06692	0.13669	0.0306	-0.0914	-0.26379		Glucose	0.22259	0.09386	0.86027	0.86922	0.88902	0.66536	0.12238	0.056513	0.28261	0.0089897	0.9629	0.62412	0.31968	0.82283	0.50692	0.05165
Hexose phosphate	-0.03264	-0.03818	-0.04747	-0.06534	-0.19046	-0.21829	-0.09788	-0.06479	0.30196	0.11041	-0.36698	-0.29666	0.27494	0.18601	-0.18875	-0.21405		Hexose phosphate	0.80955	0.77794	0.72585	0.62916	0.17191	0.11634	0.48562	0.64486	0.023712	0.41789	0.0054008	0.026409	0.042205	0.16989	0.16756	0.1166
Phosphoglycerate	0.137	0.15693	0.00905	-0.08019	0.157	0.0692	-0.1341	-0.07168	-0.09036	-0.31719	-0.06338	-0.09296	-0.12313	-0.14591	0.13166	0.07201		Phosphoglycerate	0.30952	0.24371	0.94673	0.5532	0.26157	0.62247	0.33841	0.61001	0.50776	0.017222	0.64261	0.4956	0.37048	0.28326	0.33796	0.60136
Pyruvate	-0.20434	-0.19116	0.08514	0.06048	0.26331	0.22676	-0.19944	-0.18932	-0.11569	-0.27659	-0.06099	-0.02953	0.10347	0.08867	0.00054	-0.07064		Pyruvate	0.12734	0.15432	0.52887	0.65495	0.056777	0.1025	0.15222	0.17454	0.39584	0.039056	0.65523	0.82896	0.45222	0.51579	0.99687	0.60832
Lactate	-0.11233	-0.11823	0.03201	-0.02489	0.06273	-0.06867	-0.26844	-0.25052	-0.18784	-0.26377	0.13339	0.11565	0.22132	0.18178	-0.18629	-0.21275		Lactate	0.40545	0.38107	0.81312	0.85417	0.65541	0.62511	0.051954	0.0704	0.16565	0.049497	0.32705	0.39599	0.1044	0.17997	0.17326	0.11889
Maltose/Sucrose	-0.17368	-0.08133	0.25744	0.09065	-0.0508	0.04289	0.15249	0.06402	0.11193	-0.01843	-0.23294	-0.28872	0.22309	0.13268	-0.23688	-0.32675		Maltose/Sucrose	0.19634	0.54757	0.053196	0.50245	0.71792	0.7604	0.27568	0.64879	0.41148	0.89274	0.084045	0.030924	0.10159	0.32967	0.081636	0.014899
Mannitol/Sorbitol	-0.26738	-0.38401	0.02887	0.00123	0.08559	0.08191	-0.06562	-0.06894	0.16853	-0.06949	-0.27163	-0.26603	0.30455	0.1255	-0.32384	-0.2796		Mannitol/Sorbitol	0.044358	0.0031888	0.8312	0.99275	0.54226	0.55985	0.64063	0.62377	0.21439	0.61082	0.042854	0.047508	0.023776	0.35674	0.015871	0.038701
Ribose/Ribulose	-0.06391	-0.06197	0.02043	0.00969	0.34451	0.16894	-0.37729	-0.37042	-0.00239	-0.11542	-0.02116	-0.08578	0.02778	-0.0093	-0.06488	-0.1113		Ribose/Ribulose	0.63671	0.647	0.88007	0.94296	0.011532	0.22654	0.005353	0.0063278	0.98604	0.39696	0.87698	0.5296	0.84045	0.94576	0.63794	0.41854
Rhamnose	-0.30277	-0.33151	0.12335	0.20293	0.27251	0.2262	-0.25162	-0.29681	-0.04734	-0.17889	-0.09879	-0.02146	0.14968	0.1323	-0.10305	-0.1521		Rhamnose	0.022067	0.011767	0.36063	0.13005	0.048369	0.10338	0.069136	0.030916	0.72902	0.18711	0.46881	0.87524	0.2754	0.33105	0.45405	0.26762
Succinate	-0.20223	-0.29979	-0.09822	0.07899	0.3	0.28551	-0.1585	-0.16836	-0.23462	-0.2189	0.27263	0.28045	0.00079	-0.00527	-0.0018	-0.02111		Succinate	0.13139	0.023474	0.46732	0.5592	0.029071	0.038233	0.25698	0.22817	0.081761	0.10504	0.042071	0.036297	0.99541	0.96927	0.98957	0.87844
Fumarate	0.06673	0.05341	-0.10269	-0.06411	-0.07189	-0.12359	-0.07965	-0.09144	-0.22963	-0.29858	0.13571	0.20478	-0.24275	-0.31883	0.16486	0.06382		Fumarate	0.62188	0.69316	0.44717	0.63566	0.60898	0.37795	0.57074	0.51494	0.088661	0.025401	0.31861	0.13003	0.074136	0.01662	0.22905	0.64343
Erythrose phosphate	-0.07017	-0.09203	0.05381	-0.00457	0.4141	0.29504	-0.37935	-0.39115	0.08038	-0.03023	-0.13541	-0.06459	-0.03232	0.04134	0.19012	0.10585		Erythrose phosphate	0.60401	0.49596	0.69096	0.97309	0.0020527	0.03198	0.005088	0.003779	0.55591	0.82496	0.31972	0.63624	0.81477	0.76225	0.16444	0.44181
Pentose phosphate	-0.15161	-0.20913	-0.01226	-0.01433	0.24582	0.0648	-0.41024	-0.46412	-0.21706	-0.24657	0.0724	0.14265	0.2535	0.16143	-0.20762	-0.31369		Pentose phosphate	0.26025	0.11848	0.92787	0.91577	0.076024	0.6448	0.0022813	0.00046431	0.10808	0.066963	0.5959	0.29427	0.061834	0.23458	0.12826	0.019693
Ascorbate	0.26131	0.16175	-0.20006	-0.29186	0.01072	0.06516	0.04763	0.08007	0.09546	0.03105	0.01843	-0.09802	0.05859	-0.00072	-0.16623	-0.21271		Ascorbate	0.049595	0.22934	0.13567	0.027601	0.93925	0.64295	0.73485	0.56873	0.48404	0.82028	0.89278	0.47233	0.67093	0.99581	0.22515	0.11896
g-Glutamyl-Se-methylSeCys	0.16	0.16742	-0.01083	-0.0726	0.0604	0.05274	0.03109	0.06104	0.06514	-0.08296	-0.10409	-0.06535	0.25275	0.17662	-0.22371	-0.27927		g-Glutamyl-Se-methylSeCys	0.23447	0.2132	0.93625	0.59148	0.66749	0.70763	0.82507	0.66416	0.63337	0.54326	0.44518	0.63231	0.062643	0.19287	0.10062	0.038938
Cystathionine	-0.1787	-0.03827	0.2581	0.28094	0.00888	0.13358	0.30839	0.33267	-0.03117	-0.00476	0.08921	0.01601	-0.06063	0.01424	0.11226	-0.05478		Cystathionine	0.18351	0.77748	0.052571	0.034271	0.94969	0.34031	0.024664	0.014938	0.81964	0.97224	0.51324	0.90677	0.66013	0.91705	0.41451	0.69118
Phosphoserine	0.04259	0.02007	-0.04447	-0.04528	-0.12406	-0.15119	-0.01198	-0.01911	-0.14816	-0.31633	-0.0628	-0.04299	-0.04715	-0.08887	0.03785	0.00336		Phosphoserine	0.75312	0.88218	0.74256	0.73805	0.37613	0.27985	0.93216	0.89197	0.27583	0.017541	0.64567	0.75305	0.73247	0.51482	0.78381	0.9806
Tetrahydrofolate	-0.15472	-0.1672	0.19556	-0.03423	0.14063	0.05108	-0.224	-0.32317	0.0851	-0.09955	-0.12949	-0.05742	0.03571	0.0567	0.01191	-0.12742		Tetrahydrofolate	0.25048	0.21383	0.14489	0.80046	0.3152	0.71641	0.10688	0.018257	0.53289	0.4654	0.34151	0.67425	0.79574	0.67812	0.93124	0.35388
Ornithine	-0.03617	0.0309	0.05326	-0.0738	0.00899	-0.00993	-0.09982	-0.11563	-0.27051	-0.24452	0.11062	0.18373	-0.12778	-0.16762	0.12178	0.01035		Ornithine	0.78939	0.81949	0.69397	0.58535	0.94905	0.94376	0.477	0.40967	0.043756	0.06934	0.41699	0.17526	0.35253	0.21689	0.37579	0.94019
Citrulline	0.04184	0.07659	-0.00052	0.05021	0.20437	0.05939	-0.30744	-0.33156	0.08404	0.12937	0.04085	-0.00465	0.12991	0.09212	-0.02392	-0.16902		Citrulline	0.7573	0.5712	0.99694	0.71073	0.14213	0.67269	0.025131	0.015297	0.53802	0.34197	0.76499	0.97288	0.3445	0.49951	0.86237	0.21735
Argininosuccinate	0.0481	0.08204	0.01265	-0.06612	0.16998	-0.00601	-0.28518	-0.27778	-0.15797	-0.24038	0.05213	0.05557	-0.09142	-0.1612	0.08779	0.05253		Argininosuccinate	0.72239	0.54405	0.92559	0.62508	0.22367	0.96592	0.038469	0.044025	0.24493	0.07434	0.70277	0.68416	0.50683	0.23529	0.52391	0.7033
N-Acetylspermidine	-0.20868	-0.12926	0.26941	0.23378	0.0506	-0.05209	-0.22013	-0.25093	0.07659	-0.05461	-0.09254	-0.11805	0.01497	-0.00147	0.04702	-0.07443		N-Acetylspermidine	0.11928	0.33793	0.042703	0.080074	0.71899	0.71106	0.11324	0.069934	0.57476	0.68932	0.49756	0.38623	0.91361	0.99142	0.73321	0.58917
3-Hydroxyisobutyrate	-0.17248	-0.1636	0.18771	0.06061	0.14793	0.03619	-0.16023	-0.18424	-0.14887	-0.27629	0.01501	0.01333	0.08168	-0.04435	-0.03864	-0.05736		3-Hydroxyisobutyrate	0.19949	0.22399	0.16205	0.65425	0.29048	0.79695	0.25174	0.18661	0.27349	0.039283	0.91259	0.92233	0.55332	0.74551	0.77939	0.67742
Phosphocreatine	0.05626	0.15883	0.08132	-0.00933	-0.06241	-0.01449	0.00242	0.02661	-0.33804	-0.21056	0.25304	0.25619	-0.15935	-0.16345	0.09104	0.12724		Phosphocreatine	0.67764	0.23797	0.54762	0.94506	0.65707	0.91801	0.98628	0.84999	0.01083	0.11932	0.05989	0.056674	0.24522	0.22871	0.50861	0.35457
4-Acetamidobutanoate	0.006	0.07935	0.14385	0.04479	0.16417	0.02788	-0.26735	-0.34793	-0.06538	0.06829	0.02174	0.07785	-0.0487	-0.04076	0.10514	0.00722		4-Acetamidobutanoate	0.96469	0.55738	0.28571	0.74076	0.24012	0.84291	0.052949	0.010684	0.63212	0.61699	0.87363	0.56845	0.72401	0.7655	0.44488	0.9583
Hydroxyproline	-0.10339	-0.09809	0.03532	0.04123	0.18901	0.22571	-0.18443	-0.28987	-0.03671	-0.07917	-0.03384	0.02324	0.07114	0.13999	-0.07848	-0.01566		Hydroxyproline	0.44409	0.46788	0.79421	0.76075	0.17527	0.10414	0.18615	0.035255	0.78825	0.56192	0.80443	0.865	0.60576	0.30345	0.569	0.90967
1-Pyrroline-3-hydroxy-5-carboxylate	-0.2596	-0.1789	0.2133	0.32009	0.42539	0.43694	-0.37181	-0.3593	-0.04491	-0.23436	-0.10936	-0.05236	0.10574	0.05122	-0.00989	-0.03712		1-Pyrroline-3-hydroxy-5-carboxylate	0.051168	0.18301	0.11114	0.015209	0.0014964	0.0010707	0.0061197	0.0082365	0.74242	0.082118	0.42237	0.70154	0.4423	0.70771	0.94289	0.78787
Pantothenate	-0.25	-0.19204	0.32871	0.29277	-0.06669	-0.10935	-0.17612	-0.09571	-0.12468	-0.25043	0.11168	0.08298	0.0009	0.00239	0.07465	0.00368		Pantothenate	0.060713	0.15241	0.012543	0.0271	0.63519	0.43573	0.20712	0.49541	0.35991	0.062663	0.41252	0.54318	0.99479	0.98603	0.58803	0.97873
Pantetheine	-0.1147	-0.0702	0.18238	0.1671	-0.21634	-0.30152	0.04781	0.01631	-0.1419	-0.12625	0.21129	0.17147	-0.05037	-0.05026	0.14317	0.09912		Pantetheine	0.39556	0.60383	0.1745	0.21409	0.11973	0.028226	0.73389	0.90771	0.29685	0.35382	0.11801	0.20638	0.71496	0.713	0.29704	0.47154
Taurine	-0.21546	-0.19803	0.12141	0.1009	0.07237	0.02066	-0.18	-0.23738	-0.17423	-0.29294	0.03781	0.04231	0.086	0.13302	0.01696	-0.0583		Taurine	0.10749	0.13976	0.36831	0.4552	0.60657	0.88327	0.19715	0.086987	0.19904	0.02845	0.78205	0.75685	0.53241	0.32841	0.9022	0.67244
3-Sulfocatechol	-0.19186	-0.22524	0.03808	-0.02398	0.02661	-0.09781	-0.28937	-0.32946	0.14546	-0.03837	-0.19906	-0.135	0.16988	0.14191	-0.07833	-0.22797		3-Sulfocatechol	0.15279	0.092069	0.77853	0.85944	0.84999	0.48597	0.035586	0.015996	0.28478	0.77889	0.14135	0.3212	0.21499	0.29681	0.56971	0.094138
Cysteate	-0.013	0.06408	0.17515	0.04855	-0.03721	-0.16523	-0.22646	-0.31551	-0.1203	0.01467	0.07671	0.08394	0.00509	0.00263	-0.07285	0.03377		Cysteate	0.92356	0.63583	0.19251	0.71986	0.79136	0.23706	0.10298	0.021373	0.37714	0.91454	0.57416	0.53852	0.9706	0.98463	0.59711	0.80665
3-Methyldioxyindole	-0.22839	-0.17167	0.1639	0.07856	0.31666	0.26453	-0.31353	-0.29326	-0.19604	-0.15741	0.19369	0.13582	0.03077	0.01994	0.13257	-0.0259		3-Methyldioxyindole	0.087497	0.20164	0.22313	0.5613	0.020882	0.055602	0.022249	0.033077	0.14761	0.2466	0.15261	0.31824	0.82352	0.88405	0.33463	0.85109
Indole-3-acetate	-0.21409	-0.11758	0.17846	0.10132	0.17151	0.05358	-0.2538	-0.27488	-0.01131	-0.00701	0.09592	0.06172	0.12764	0.06316	0.03305	-0.15578		Indole-3-acetate	0.10978	0.38371	0.18411	0.4533	0.21946	0.70315	0.066684	0.046376	0.93405	0.9591	0.48189	0.65134	0.35308	0.64377	0.81068	0.25608
6-Hydroxykynurenic acid	-0.03111	-0.07277	-0.03143	-0.04962	-0.05776	0.16667	0.26863	0.30378	-0.0471	-0.18922	-0.01398	-0.05379	-0.1683	-0.09578	0.30369	0.23075		6-Hydroxykynurenic acid	0.81829	0.59063	0.81646	0.71395	0.68122	0.23294	0.051782	0.027009	0.73034	0.16251	0.91854	0.69376	0.21936	0.48254	0.024194	0.090083
Tryptophanamide	0.06174	0.12193	0.04048	0.0081	0.22582	0.06666	-0.29099	-0.27238	-0.07522	-0.02473	0.09261	0.12679	0.00797	0.06873	0.10864	0.07508		Tryptophanamide	0.64822	0.36625	0.76496	0.9523	0.10398	0.63534	0.034526	0.048482	0.58163	0.85646	0.49724	0.35175	0.95393	0.61473	0.42979	0.58592
Kynurenine	-0.08841	-0.08554	0.07087	0.01151	0.17401	-0.05274	-0.44073	-0.4517	-0.23169	-0.31448	0.18197	0.19091	-0.01988	0.04059	0.01418	-0.06111		Kynurenine	0.51312	0.52693	0.60036	0.9323	0.21271	0.70763	0.00095681	0.00068601	0.085772	0.018248	0.17952	0.15871	0.88546	0.76645	0.91816	0.65759
Anthranilate	0.00269	-0.07656	-0.05903	-0.07532	-0.11543	-0.2034	0.0586	-0.08426	-0.14467	-0.17198	0.06061	0.05619	0.23864	0.23745	-0.22584	-0.30803		Anthranilate	0.98416	0.57136	0.66269	0.57761	0.41047	0.14407	0.67682	0.54859	0.28742	0.205	0.65723	0.68085	0.079327	0.078046	0.09734	0.022147
C5H3N4ONa, tentative	0.03183	0.0416	-0.0673	-0.14203	-0.04596	-0.14772	0.03146	-0.01347	-0.25599	-0.2635	0.13937	0.1892	-0.26397	-0.32301	0.27332	0.20264		C5H3N4ONa, tentative	0.8142	0.75863	0.61887	0.29194	0.74382	0.29116	0.82306	0.92376	0.056874	0.049742	0.30562	0.16255	0.051493	0.015177	0.043479	0.13787
Phenol	-0.14753	-0.24791	-0.03088	-0.05866	0.2211	0.15305	-0.30684	-0.22795	0.0837	0.01282	-0.06741	-0.011	0.29207	0.29274	-0.12073	-0.09968		Phenol	0.27346	0.062979	0.81963	0.66468	0.1116	0.27392	0.025434	0.10067	0.53968	0.92526	0.62155	0.93584	0.030487	0.028561	0.37993	0.46902
3,4-Dihydroxyphenylalanine	-0.07937	-0.1168	-0.1397	-0.11312	0.18514	0.18831	-0.27623	-0.30777	0.00167	-0.0065	0.00133	0.05332	0.04217	0.03539	0.03688	-0.05177		3,4-Dihydroxyphenylalanine	0.55728	0.38688	0.29999	0.40216	0.18444	0.1769	0.04527	0.024967	0.99023	0.96209	0.99222	0.69635	0.75982	0.79567	0.78925	0.70738
Indole-5-6-quinone	-0.04972	-0.15303	-0.09384	-0.12802	0.18788	0.12524	-0.30474	-0.37567	0.13872	0.02814	-0.13927	0.02481	-0.37616	-0.34537	0.32626	0.24482		Indole-5-6-quinone	0.71343	0.25578	0.4875	0.34259	0.17791	0.37155	0.026507	0.0055714	0.3079	0.83686	0.30598	0.85596	0.0046494	0.0091346	0.01506	0.071633
2,5-Dihydroxybenzoate	-0.10296	-0.17037	0.01197	-0.116	0.17663	0.08546	-0.38834	-0.40824	0.03137	-0.12027	-0.18094	-0.0946	0.08647	0.06524	0.0087	-0.05978		2,5-Dihydroxybenzoate	0.44596	0.20512	0.92959	0.39018	0.2058	0.5429	0.0040596	0.0024087	0.81844	0.37726	0.18202	0.48799	0.53017	0.63284	0.94976	0.66462
Dopamine	-0.12669	-0.18026	0.04771	0.08887	0.12728	0.19105	0.08203	0.03451	0.1769	0.08799	-0.2824	-0.29938	0.19373	0.16981	-0.12521	-0.14196		Dopamine	0.3477	0.17965	0.7245	0.51092	0.36375	0.17056	0.55925	0.80621	0.19215	0.51901	0.034964	0.024991	0.15643	0.21086	0.3624	0.30119
Glycerol 3-phosphate	-0.1543	-0.2039	-0.06461	-0.07393	-0.09547	-0.09478	-0.07969	-0.00637	-0.16374	0.01043	0.2717	0.31668	0.22403	0.12283	-0.22898	-0.13615		Glycerol 3-phosphate	0.25179	0.12817	0.633	0.58469	0.49648	0.49962	0.57055	0.96389	0.22787	0.93918	0.042799	0.017411	0.10012	0.36713	0.092654	0.3216
N-Methylethanolamine phosphate	-0.06462	-0.06946	0.16445	0.03543	0.17018	0.03135	-0.17548	-0.27213	0.08271	-0.07677	-0.05056	-0.00533	0.22125	0.18831	-0.1523	-0.25225		N-Methylethanolamine phosphate	0.63294	0.60766	0.22155	0.79362	0.22311	0.82365	0.20882	0.04869	0.54451	0.57384	0.71134	0.96889	0.10451	0.16456	0.26697	0.063178
Phosphocholine	0.00062	0.06479	0.02293	0.04298	0.04657	0.14945	0.15334	0.08426	-0.03647	0.03875	0.13896	0.1175	-0.28626	-0.31798	0.2367	0.14586		Phosphocholine	0.99637	0.63207	0.86554	0.75092	0.74056	0.28547	0.27299	0.54859	0.7896	0.77678	0.30706	0.38845	0.03411	0.01693	0.081875	0.28798
Choline	-0.05552	-0.01488	0.13266	0.10955	0.26372	0.11867	-0.47235	-0.45614	-0.02416	-0.04169	0.03008	0.03835	-0.07248	0.00417	0.12456	0.03997		Choline	0.68168	0.9125	0.32524	0.41725	0.056385	0.39738	0.00035547	0.00059775	0.85969	0.76032	0.8258	0.77903	0.599	0.97566	0.36491	0.772
Acetoacetate	-0.22482	-0.25877	0.01067	-0.01076	0.18139	0.12012	-0.33733	-0.34865	0.04966	-0.11258	-0.30151	-0.14874	0.04715	0.00085	0.01959	-0.0934		Acetoacetate	0.092692	0.051938	0.9372	0.93668	0.19365	0.39159	0.013508	0.010511	0.71626	0.40875	0.023929	0.27394	0.73247	0.99501	0.8871	0.4976
Trimethyllysine	0.21717	0.18276	-0.03669	-0.0901	-0.11144	-0.00613	0.337	0.25835	-0.15827	-0.15406	0.08348	0.10171	0.20275	0.18315	-0.25171	-0.28919		Trimethyllysine	0.10465	0.1736	0.78645	0.50506	0.42695	0.96523	0.013603	0.061793	0.244	0.25693	0.54075	0.45573	0.13767	0.17666	0.063765	0.032238
AC(2:0)	-0.02408	-0.02014	0.03785	0.11694	0.00778	-0.07287	0.04505	-0.0046	0.20995	0.02363	-0.27789	-0.25584	-0.07399	-0.17638	0.01584	-0.00754		AC(2:0)	0.85888	0.8818	0.77982	0.38633	0.9559	0.60407	0.74874	0.97394	0.12041	0.86275	0.038109	0.057016	0.59136	0.19348	0.90862	0.95643
AC(3:1)	0.01432	0.01414	0.02206	0.03244	-0.10591	-0.03397	0.15027	0.13175	0.12471	0.11398	-0.01996	-0.07949	0.26743	0.25195	-0.15483	-0.12436		AC(3:1)	0.91577	0.91687	0.87063	0.81066	0.45036	0.80916	0.28281	0.34701	0.35978	0.4029	0.88389	0.56031	0.048397	0.061036	0.25903	0.36568
AC(4:0)	-0.13994	-0.09984	0.19708	0.14627	0.04548	-0.00504	-0.31176	-0.30358	-0.07427	-0.25888	0.06211	0.03199	-0.01136	0.04661	0.04124	-0.05253		AC(4:0)	0.29915	0.45993	0.14172	0.27761	0.74642	0.97141	0.023059	0.027117	0.58646	0.054034	0.64927	0.81495	0.93437	0.73303	0.76497	0.7033
AC(6-OH)	-0.00418	-0.06552	-0.15698	-0.0557	-0.15134	-0.13044	0.26115	0.29122	-0.12469	-0.09235	0.0818	0.15692	-0.09146	0.00862	0.12799	0.0718		AC(6-OH)	0.97537	0.6282	0.24356	0.68068	0.27936	0.35189	0.058917	0.034373	0.35985	0.49843	0.54894	0.24811	0.50663	0.94974	0.35172	0.60243
AC(9:0)	-0.05889	-0.00081	0.1397	0.11	0.27956	0.21155	-0.20899	-0.28923	0.04152	-0.14028	-0.11934	-0.11162	0.07273	0.05146	0.11514	-0.021		AC(9:0)	0.66348	0.99522	0.29999	0.41531	0.042628	0.12834	0.13313	0.035683	0.76123	0.30245	0.381	0.41278	0.59772	0.70641	0.40256	0.87906
AC(10:0)	-0.12714	-0.09517	0.08064	0.07296	-0.02742	-0.03446	0.07558	0.00806	0.23678	0.03468	-0.27054	-0.27129	0.03117	0.10597	0.15295	0.02601		AC(10:0)	0.34596	0.48129	0.55099	0.58966	0.8455	0.80649	0.59066	0.9543	0.078918	0.79971	0.043731	0.043127	0.82128	0.43697	0.26492	0.85048
AC(12-OH)	-0.21721	-0.26636	0.08132	-0.05367	0.08692	0.04164	-0.10651	-0.10498	0.12946	-0.05797	-0.14816	-0.08619	-0.20026	-0.14984	0.2914	0.14218		AC(12-OH)	0.10459	0.045203	0.54762	0.69171	0.53598	0.76719	0.44779	0.45438	0.34162	0.67131	0.27583	0.52762	0.14267	0.27035	0.030887	0.30044
AC(14:0)	-0.23918	-0.24544	0.10655	0.04188	0.23662	0.10995	-0.32131	-0.40018	0.01312	-0.01573	-0.01388	0.03137	0.03893	0.09516	0.03688	-0.07342		AC(14:0)	0.073154	0.065729	0.43018	0.75711	0.088027	0.43318	0.018975	0.0029875	0.92352	0.90839	0.91913	0.81845	0.77782	0.48538	0.78925	0.59425
AC(14:1)	-0.09574	-0.06511	0.1375	0.04479	0.34133	0.21785	-0.31877	-0.37833	0.19648	0.11361	-0.08557	-0.02317	0.0759	0.18739	0.07844	-0.00119		AC(14:1)	0.47869	0.63036	0.30776	0.74076	0.012374	0.11711	0.019996	0.0052186	0.14668	0.40446	0.53064	0.86539	0.58178	0.16668	0.56918	0.99312
AC(14:1-OH)	-0.28773	-0.29386	0.10853	0.09341	0.11136	-0.10648	-0.259	-0.27923	0.18527	0.00267	-0.18829	-0.26145	0.07922	0.19156	-0.03042	-0.12879		AC(14:1-OH)	0.029984	0.026509	0.42162	0.48949	0.42729	0.44793	0.061108	0.042886	0.17161	0.98443	0.16461	0.051609	0.56533	0.15727	0.82552	0.34869
AC(15-OH)	-0.01802	-0.08172	-0.05524	-0.08764	0.01101	-0.00012	-0.22464	-0.29527	0.06176	-0.1027	-0.10908	-0.10294	0.04549	-0.03358	-0.04893	-0.11985		AC(15-OH)	0.89416	0.54565	0.68319	0.51682	0.93765	0.99931	0.10584	0.031834	0.65115	0.45135	0.42354	0.45027	0.74155	0.80592	0.72279	0.38346
AC(16:0)	-0.24394	-0.29298	0.07691	0.05487	-0.06435	-0.04176	-0.0002	-0.08257	0.15253	-0.0659	-0.22709	-0.14217	0.11367	0.23041	0.01339	0.02302		AC(16:0)	0.06745	0.026984	0.56962	0.68518	0.64713	0.76654	0.99886	0.55669	0.26174	0.62942	0.092348	0.29591	0.4086	0.087565	0.92273	0.86753
AC(16:1-OH)	-0.14587	-0.16976	0.14213	0.08109	0.16611	-0.01493	-0.27187	-0.29777	0.21675	0.07493	-0.25488	-0.22597	0.07074	0.14314	0.04611	-0.06635		AC(16:1-OH)	0.27893	0.20679	0.29157	0.54873	0.23454	0.9155	0.048918	0.030347	0.10859	0.58312	0.057986	0.094006	0.60778	0.2926	0.73815	0.63033
AC(16-OH)	-0.19779	-0.26951	0.04771	0.00995	0.33637	0.23415	-0.27574	-0.33148	0.17198	-0.0081	-0.16481	-0.13513	-0.08481	-0.02059	0.19268	0.16736		AC(16-OH)	0.14026	0.04263	0.7245	0.94144	0.013792	0.091503	0.045664	0.015323	0.20501	0.95273	0.22482	0.32071	0.53812	0.8803	0.15873	0.22197
AC(18:0)	-0.03455	-0.04034	0.11161	0.01744	0.05644	-0.04471	-0.30337	-0.29092	0.14597	-0.04425	-0.27078	-0.14532	0.05303	0.14574	-0.08909	-0.20777		AC(18:0)	0.79862	0.76575	0.40848	0.89756	0.68809	0.75058	0.027229	0.034568	0.28306	0.74606	0.043538	0.28524	0.70059	0.28383	0.51776	0.12798
AC(18:2)	-0.12925	-0.15137	0.10798	-0.12226	0.20723	0.18585	-0.28643	-0.4213	0.34802	0.12927	-0.30373	-0.22221	0.0675	0.11582	0.07404	-0.07493		AC(18:2)	0.33796	0.26101	0.424	0.36496	0.13651	0.18273	0.03759	0.0016801	0.0085799	0.34235	0.022862	0.099754	0.62439	0.39531	0.59111	0.58664
AC(18:3)	0.13038	0.081	-0.15838	-0.12864	0.08479	0.02514	-0.18012	-0.29294	0.039	-0.17441	-0.07172	-0.0583	-0.00094	0.02893	0.08472	0.08226		AC(18:3)	0.3337	0.54917	0.2393	0.34025	0.54609	0.8582	0.19685	0.033279	0.77538	0.19858	0.59939	0.6695	0.99458	0.83238	0.53857	0.55049
AC(18:4)	-0.10928	-0.11719	0.00227	0.00567	0.15095	-0.02869	-0.22517	-0.29745	-0.00403	-0.11802	-0.06779	-0.10144	-0.24214	-0.12129	0.40113	0.36647		AC(18:4)	0.41839	0.38529	0.98663	0.9666	0.28062	0.83842	0.10501	0.030536	0.97647	0.38634	0.6196	0.45695	0.074893	0.37321	0.0024048	0.0059262
FA(6:0)	-0.21364	-0.29214	-0.10733	0.05312	0.11704	0.22923	-0.03916	-0.1295	-0.00455	0.0776	0.05524	0.06145	-0.24928	-0.09404	0.35346	0.34497		FA(6:0)	0.11055	0.027448	0.4268	0.69472	0.40392	0.098727	0.7807	0.3554	0.97348	0.56974	0.68593	0.65278	0.066452	0.4906	0.0081167	0.0099001
FA(10:0)	-0.2736	-0.29768	0.00545	0.04178	0.11974	0.08945	-0.17451	-0.19182	-0.24542	-0.22738	0.20559	0.21859	0.04329	-0.00639	-0.063	-0.15203		FA(10:0)	0.039463	0.024517	0.96791	0.75765	0.39308	0.52413	0.21138	0.16882	0.068279	0.091921	0.12849	0.10555	0.75365	0.96269	0.64771	0.26785
FA(16:0)	-0.26611	-0.31721	-0.03681	-0.0268	-0.01927	-0.01731	-0.03061	-0.05725	0.05643	-0.15796	-0.13667	-0.0514	-0.15231	-0.20052	0.16269	0.01822		FA(16:0)	0.045411	0.016206	0.78571	0.84311	0.89106	0.90209	0.82775	0.68388	0.67956	0.24494	0.31518	0.70675	0.26695	0.13839	0.23531	0.89497
FA(18:0)	-0.11988	-0.12361	-0.04573	-0.03368	0.20034	0.0993	-0.3003	-0.3093	0.10533	-0.14391	-0.222	-0.20089	-0.18157	-0.11319	0.28112	0.25806		FA(18:0)	0.37441	0.35961	0.7355	0.80361	0.15034	0.4793	0.028903	0.024218	0.43975	0.29	0.10009	0.13765	0.18461	0.40621	0.037612	0.057143
FA(20:5)	-0.1216	-0.07559	0.1914	0.07374	-0.01468	-0.07654	-0.21387	-0.29423	-0.09959	-0.28268	-0.01186	-0.02474	-0.04924	-0.04572	0.09327	0.01216		FA(20:5)	0.36755	0.57627	0.15379	0.58568	0.91693	0.58592	0.12411	0.032475	0.46522	0.034778	0.93085	0.85635	0.72107	0.73794	0.4982	0.9298
FA(22:5)	-0.15462	-0.19489	0.09507	-0.07775	0.06693	0.01449	-0.15003	-0.25149	-0.08797	-0.30036	-0.0871	-0.00684	-0.07644	-0.07564	0.14252	-0.00992		FA(22:5)	0.25078	0.14629	0.48177	0.56536	0.63396	0.91801	0.2836	0.069286	0.51911	0.024499	0.52325	0.96012	0.57909	0.57954	0.29926	0.94269
Sphingosine	-0.18778	-0.23565	0.03367	0.05134	0.17155	-0.02534	-0.26868	-0.2123	0.02027	-0.28442	-0.16382	-0.21005	-0.02684	0.0448	0.0442	-0.01245		Sphingosine	0.16188	0.077622	0.80365	0.70449	0.21935	0.85707	0.051734	0.12696	0.88214	0.033626	0.22766	0.12023	0.84577	0.74305	0.74864	0.92814
Sphingosine 1-phosphate	-0.19189	-0.20371	0.07201	0.01773	0.1695	0.13291	-0.2903	-0.3518	-0.03042	-0.09938	-0.10676	-0.0041	-0.10985	0.00291	0.17377	0.1039		Sphingosine 1-phosphate	0.15272	0.12854	0.59452	0.89586	0.22501	0.34275	0.034973	0.0097885	0.82389	0.46617	0.43354	0.97607	0.42465	0.98304	0.20451	0.45031
Bilirubin	0.04032	0.07261	0.08307	0.03591	-0.2234	-0.20352	0.23134	0.11498	-0.15718	-0.07014	0.19496	0.24334	-0.20307	-0.17409	0.25972	0.2718		Bilirubin	0.76588	0.59146	0.539	0.79085	0.10784	0.14383	0.095575	0.41231	0.24731	0.60748	0.1499	0.070738	0.13703	0.19943	0.055506	0.044705

## Sheet: Figure 5
FC 1	FC 2	FC 3		Low PVR	Intermediate PVR	High PVR		Low mPAP/CO	Intermediate mPAP/CO	High mPAP/CO
8105936	971334	-10526564		971334	1953528	2074268		971334	-1240664	-8383926
6.5512904e+007*	-731200	1491824		8105936	1225352	12067520		8105936	-4589690	-1264804
5125192	-7336428	-1431144		-731200	-4589690	1620732		-731200	12067520	-2525920
-2340908	14156064	4951328		-10526564	2974068	-9796168		-10526564	2974068	-1911576
4051976	2005084	3801648		1491824	-20128424	15552754		1953528	-20128424	-4821632
-7344528	-1240664	-1238764		6.5512904e+007*	1701680	6172236		1491824	1620732	-6974036
-5528072	1225352	-2229492		-7336428	2707482	-2162892		6.5512904e+007*	-9796168	3214004
1835620	2974068	1218952		5125192	-1238764	-8383926		-7336428	1701680	5073696
1953528	-20128424	-129192		14156064	-12943500	-1264804		5125192	2707482	-2229492
-4589690	1701680	6172236		-2340908	-6966408	-4821632		14156064	-1238764	-4807740
2707482	-12943500	-8383926		-1431144	2869884	-6974036		1225352	15552754	-9123240
2869884	-6966408	-1264804		4051976	-5633772	3214004		-2340908	3801648	-6582504
15552754	-5633772	-9123240		2005084	-2525920	5073696		-1431144	-12943500	-5293088
	-2525920	-6582504		-7344528	-1911576	-9123240		4051976	-6966408	1218952
	-1911576	-291472		4951328	-2229492	-6582504		2005084	6172236	-291472
	-4807740	1960492		-5528072	-4807740	-291472		-7344528	1835620	1960492
	-5293088			-1240664	-5293088	1960492		2074268	-2162892	-7155564
	2074268			3801648	1218952	-7155564		4951328	2869884	-129192
	12067520			1835620	-129192			-5528072	-5633772
	1620732
	-9796168
	-2162892
	-4821632
	-6974036
	3214004
	5073696
	-7155564

## Sheet: Figure 6
mPAP/CO Baseline				mPAP/CO FW								mPAP/CO Peak									mPAP/CO Recovery
Succinate	Methionine	AC(5:0)		Aspartate	Asparagine	Threonine	Glycine	3-Methyldioxyindole	Succinate	AC(4:0)		Kynurenine	AC(4:0)	Lysine	Asparagine	Glycine	AC(21:6)	Glycerol 3-phosphate	AC(16:1-OH)		Methionine	Succinate	Glycine	Glutamine	AC(4:0)	AC(2:0)	AC(5:0)
-0.713066	0.245161	90.9798		-0.0743585	-0.0134438	-0.00291647	-0.000954125	6.77414e-05	0.00104402	0.0935995		-4.47966	-0.0785556	-0.0111827	-0.00712823	-0.000386041	-0.000119096	-7.18991e-05	9.72239e-05		-0.422105	-0.380665	-0.00554988	0.000426543	0.0978186	0.12294	2.18716

## Sheet: sFigure 5 A-B
R	Baseline	Free-Wheel	Peak	Recovery		p	Baseline	Free-Wheel	Peak	Recovery
Phenylalanine	-0.08621	-0.3729	-0.12246	-0.12107		Phenylalanine	0.52369	0.0059602	0.36859	0.3786
Cystine	0.27439	-0.03487	0.07557	0.09524		Cystine	0.03887	0.8042	0.5799	0.48915
UDP	-0.3329	0.06624	-0.15076	-0.21818		UDP	0.011398	0.63745	0.2674	0.10954
Hypoxanthine	-0.1124	-0.13523	-0.30729	-0.00916		Hypoxanthine	0.40515	0.33433	0.021238	0.94706
XDP	-0.36913	0.08265	-0.03435	-0.09567		XDP	0.0047181	0.55628	0.80157	0.48717
Urate	-0.16319	-0.31246	-0.1984	0.16977		Urate	0.22516	0.022734	0.1427	0.21529
5-Hydroxyisourate	0.05189	-0.28626	0.08712	-0.22157		5-Hydroxyisourate	0.70147	0.037711	0.52318	0.104
5'-Phosphoribosyl-N-formylglycinamide	-0.31928	0.13514	0.05168	-0.06407		5'-Phosphoribosyl-N-formylglycinamide	0.015484	0.33462	0.70525	0.64214
Nicotinate ribonucleotide	0.04858	-0.1189	-0.05301	-0.26861		Nicotinate ribonucleotide	0.71968	0.39646	0.69801	0.047373
Glucose	-0.33066	-0.223	-0.22472	-0.13405		Glucose	0.011997	0.10849	0.095898	0.32919
Phosphoglycerate	0.18566	-0.11918	-0.41799	-0.03579		Phosphoglycerate	0.16675	0.39533	0.0013481	0.79534
Phosphoenolpyruvate	-0.00927	-0.33015	-0.23676	0.20701		Phosphoenolpyruvate	0.94544	0.015764	0.078941	0.1294
Pyruvate	-0.28237	0.12877	-0.25028	0.06392		Pyruvate	0.033328	0.35811	0.062825	0.64289
Lactate	-0.27514	-0.14776	-0.10417	0.00476		Lactate	0.038322	0.29101	0.44483	0.97248
Mannitol/Sorbitol	-0.30317	0.04129	-0.3211	-0.09163		Mannitol/Sorbitol	0.021879	0.76912	0.015824	0.50583
Rhamnose	-0.26989	-0.05149	-0.18869	-0.01883		Rhamnose	0.042324	0.71427	0.16369	0.89146
Citrate	-0.43723	0.01649	-0.18305	-0.07792		Citrate	0.00067194	0.90671	0.17689	0.57175
Succinate	-0.3468	0.01919	0.01647	-0.03139		Succinate	0.0082212	0.89151	0.90408	0.82006
Pentose phosphate	-0.32398	-0.18764	-0.11361	-0.17641		Pentose phosphate	0.013951	0.17848	0.40446	0.19762
Dehydroascorbate	-0.30651	-0.05782	-0.03708	-0.09582		Dehydroascorbate	0.020396	0.68092	0.78613	0.48651
g-Glutamyl-g-aminobutyrate	-0.32862	-0.17099	0.03807	-0.05051		g-Glutamyl-g-aminobutyrate	0.012568	0.22089	0.78056	0.71423
Creatine	0.09733	-0.35774	-0.16795	-0.02316		Creatine	0.47136	0.00854	0.21599	0.86671
Creatinine	-0.03633	-0.1976	-0.26395	-0.01854		Creatinine	0.78845	0.15612	0.049332	0.89311
1-Pyrroline-3-hydroxy-5-carboxylate	0.09487	0.13099	-0.29393	0.03911		1-Pyrroline-3-hydroxy-5-carboxylate	0.48271	0.34982	0.027895	0.77682
3-Sulfocatechol	-0.28749	-0.28601	-0.16057	-0.14545		3-Sulfocatechol	0.030128	0.03788	0.23714	0.28933
Cysteate	0.2237	-0.34064	0.06706	0.04228		Cysteate	0.094372	0.012563	0.6234	0.75923
Indole	-0.26392	-0.13845	-0.07259	0.03009		Indole	0.047281	0.32282	0.59494	0.82739
Indoxyl	-0.31355	-0.04463	-0.14836	0.02049		Indoxyl	0.017549	0.75099	0.27515	0.88196
6-Hydroxykynurenic acid	-0.10242	0.34699	-0.14553	0.14228		6-Hydroxykynurenic acid	0.44838	0.010911	0.28454	0.30009
Tryptophanamide	0.06016	-0.33964	0.04716	0.0101		Tryptophanamide	0.65668	0.012844	0.72996	0.94165
Kynurenine	-0.09033	-0.44676	-0.13319	-0.0583		Kynurenine	0.50398	0.00079803	0.32778	0.67246
Kynurenic acid	-0.30726	-0.16538	0.07242	-0.35137		Kynurenic acid	0.020077	0.23662	0.59581	0.0085275
Phenol	-0.32333	-0.07592	-0.0797	0.17771		Phenol	0.014154	0.58899	0.55928	0.19429
3,4-Dihydroxyphenylalanine	-0.30645	-0.01701	-0.05356	0.03521		3,4-Dihydroxyphenylalanine	0.020424	0.90375	0.69504	0.79857
Glycerol 3-phosphate	-0.22325	0.02238	0.29752	-0.01039		Glycerol 3-phosphate	0.09506	0.87364	0.025955	0.93999
Phosphocholine	0.00399	0.24344	0.14173	-0.29517		Phosphocholine	0.97652	0.078998	0.29742	0.028689
Acetoacetate	-0.32136	-0.15643	-0.24891	-0.08102		Acetoacetate	0.01479	0.26331	0.064324	0.55649
AC(4:0)	0.02573	-0.27561	-0.19392	-0.07583		AC(4:0)	0.84929	0.04577	0.15212	0.58215
AC(12:0)	-0.15155	-0.01637	-0.3372	0.08571		AC(12:0)	0.26043	0.90739	0.011043	0.5338
AC(12-OH)	-0.36002	-0.0156	-0.09693	-0.03773		AC(12-OH)	0.0059449	0.9117	0.4773	0.78446
AC(14:0)	-0.31157	-0.22392	-0.05294	-0.01962		AC(14:0)	0.018313	0.10699	0.69838	0.88691
AC(14:1-OH)	-0.31066	-0.30831	-0.21829	0.09646		AC(14:1-OH)	0.018673	0.024702	0.10604	0.48355
AC(14-OH)	-0.26785	-0.0837	-0.19939	0.18997		AC(14-OH)	0.043971	0.55127	0.14067	0.16477
AC(16:0)	-0.35617	-0.0156	-0.29994	0.16169		AC(16:0)	0.0065435	0.9117	0.024709	0.23826
AC(16:1)	-0.28013	-0.09858	-0.25339	-0.07258		AC(16:1)	0.034812	0.48252	0.059521	0.59846
AC(16-OH)	-0.28729	-0.10438	-0.1848	0.05137		AC(16-OH)	0.030245	0.45698	0.17273	0.70954
AC(18:0)	-0.06084	-0.25852	-0.28955	-0.0228		AC(18:0)	0.65304	0.061614	0.030423	0.86877
AC(18:2)	-0.40028	-0.16341	-0.12663	0.02403		AC(18:2)	0.0020342	0.24235	0.35238	0.86178
AC(18:4)	-0.1161	-0.25045	-0.27458	0.13557		AC(18:4)	0.38978	0.070482	0.040561	0.3237
FA(6:0)	-0.29297	0.1568	0.12632	0.18795		FA(6:0)	0.026994	0.26219	0.35357	0.1694
FA(16:0)	-0.37007	0.01778	-0.16911	-0.24069		FA(16:0)	0.0046051	0.89944	0.21278	0.076702
FA(22:5)	-0.22954	-0.16671	-0.27503	-0.20758		FA(22:5)	0.085873	0.23282	0.040225	0.12834
Sphingosine	-0.19563	-0.19562	-0.34847	-0.01335		Sphingosine	0.14473	0.16038	0.0084888	0.92295

## Sheet: sFigure 5 C-D
R	Baseline	Free-Wheel	Peak	Recovery		p	Baseline	Free-Wheel	Peak	Recovery
Aspartate	-0.03672	-0.28096	-0.06825	-0.02281		Aspartate	0.78816	0.041562	0.6172	0.86748
Methionine	0.01187	-0.23717	-0.32244	-0.02364		Methionine	0.9308	0.087271	0.015367	0.8627
Tyrosine	-0.00087	0.05741	0.27177	0.05701		Tyrosine	0.99495	0.68303	0.042747	0.67646
Cystine	0.02475	0.29483	-0.03409	-0.00114		Cystine	0.85633	0.032105	0.80302	0.99333
Adenosine	0.01765	-0.27728	-0.00526	-0.03191		Adenosine	0.89726	0.044424	0.9693	0.81539
Allantoate	0.26741	0.14003	-0.05825	0.06517		Allantoate	0.046326	0.31728	0.66979	0.63321
Cyclic IMP	-0.02703	0.2445	0.17614	0.33172		Cyclic IMP	0.84323	0.077662	0.1941	0.012507
Nicotinic acid	0.22061	-0.10721	-0.03669	0.29929		Nicotinic acid	0.10228	0.44481	0.78836	0.025041
Phosphate	0.32815	-0.11642	0.03617	-0.0217		Phosphate	0.013547	0.40645	0.79128	0.87386
Hexose phosphate	-0.03861	0.00205	-0.28299	-0.18716		Hexose phosphate	0.77755	0.9884	0.034572	0.1672
Phosphoglycerate	0.05112	0.03106	0.09854	0.2834		Phosphoglycerate	0.70826	0.82527	0.46997	0.0343
Phosphoenolpyruvate	-0.06618	0.07315	-0.01143	0.33579		Phosphoenolpyruvate	0.62795	0.60271	0.93339	0.011404
Ribose/Ribulose	-0.03427	-0.31574	0.01284	-0.11363		Ribose/Ribulose	0.80204	0.021275	0.92517	0.40436
Malate	0.04174	-0.13389	0.15693	0.31188		Malate	0.76002	0.33917	0.24808	0.019285
Erythrose phosphate	-0.03617	-0.30719	-0.1543	0.15208		Erythrose phosphate	0.79128	0.025258	0.25619	0.26317
Ascorbate	-0.26474	0.18234	0.15336	-0.12647		Ascorbate	0.048631	0.19128	0.25912	0.35299
5-Glutamytaurine	-0.26956	0.01607	-0.11261	-0.0201		5-Glutamytaurine	0.044532	0.90906	0.40862	0.88308
1-Pyrroline-3-hydroxy-5-carboxylate	0.2158	-0.36153	-0.14239	0.02305		1-Pyrroline-3-hydroxy-5-carboxylate	0.11018	0.0078176	0.29516	0.86609
Pantothenate	0.32459	-0.08749	0.19812	0.17392		Pantothenate	0.01466	0.53333	0.14328	0.19986
2-Aminomuconate	-0.08629	-0.24986	-0.01128	-0.29271		2-Aminomuconate	0.52717	0.071174	0.93422	0.028581
3,4-Dihydroxyphenylalanine	0.02001	-0.30461	-0.02804	-0.03662		3,4-Dihydroxyphenylalanine	0.88365	0.026575	0.83749	0.78875
Dopamine	0.21698	0.01895	-0.28004	-0.08058		Dopamine	0.10821	0.89289	0.036582	0.55497
Phosphocholine	-0.02212	-0.10877	0.13948	0.28849		Phosphocholine	0.87147	0.43819	0.30523	0.031067
Acetylcholine	0.29278	-0.0266	-0.12564	-0.04832		Acetylcholine	0.028541	0.85005	0.35619	0.72362
Choline	0.19227	-0.34823	-0.04344	-0.05898		Choline	0.15572	0.010612	0.75058	0.66591
Acetoacetate	-0.00312	-0.21013	-0.30974	-0.00959		Acetoacetate	0.98182	0.131	0.020177	0.94409
Trimethyllysine	0.11546	0.30011	-0.09428	-0.31351		Trimethyllysine	0.39677	0.029012	0.48946	0.018631
AC(4:0)	0.37225	-0.14347	0.17316	0.02914		AC(4:0)	0.0047265	0.30543	0.20186	0.83116
AC(12:0)	-0.01582	0.03441	-0.34656	-0.02509		AC(12:0)	0.90789	0.80674	0.0088812	0.85435
AC(14:1)	0.06884	-0.34046	-0.12692	-0.055		AC(14:1)	0.61416	0.012615	0.35126	0.68725
AC(16:0)	0.23484	0.12076	-0.26817	-0.08096		AC(16:0)	0.081475	0.38907	0.045684	0.55309
AC(16:1)	0.12079	-0.02337	-0.10449	-0.26609		AC(16:1)	0.37518	0.8681	0.44343	0.047452
AC(18:4)	-0.21009	-0.06064	-0.01668	0.38204		AC(18:4)	0.12016	0.6662	0.90287	0.0036661
N-Acetylphenylalanine	-0.12509	-0.17236	0.0153	-0.27533		N-Acetylphenylalanine	0.35833	0.21716	0.9109	0.039993
N-Methylhistidine	0.15201	0.08622	-0.02949	-0.33206		N-Methylhistidine	0.26339	0.53931	0.82919	0.01241

## Sheet: sFigure 6 A-B
R	PVR	mPAP	CO	SV	PVR	mPAP	CO	SV	PVR	mPAP	CO	SV		p	PVR	mPAP	CO	SV	PVR	mPAP	CO	SV	PVR	mPAP	CO	SV
Alanine	-0.1722	-0.09631	0.24731	0.30632	-0.29968	-0.15872	0.26906	0.32575	-0.22023	-0.11271	0.19153	0.27684		Alanine	0.21759	0.49268	0.074206	0.025694	0.029256	0.25631	0.05139	0.017299	0.11669	0.42165	0.17376	0.046942
Arginine	-0.13563	-0.07921	0.27364	0.27423	-0.18909	-0.11341	0.20833	0.23053	-0.14096	-0.1136	0.21207	0.26719		Arginine	0.33288	0.57291	0.047404	0.046912	0.1751	0.41876	0.1344	0.096774	0.31889	0.41798	0.13122	0.055506
Glutamate	-0.2898	-0.31105	0.17487	0.20948	-0.27561	-0.28064	0.15849	0.14078	-0.2832	-0.28638	0.14892	0.2733		Glutamate	0.0353	0.023386	0.21042	0.13221	0.045774	0.041801	0.25702	0.31466	0.041915	0.037622	0.29203	0.049953
Histidine	-0.05346	0.00299	0.26534	0.29592	-0.087	-0.04325	0.20426	0.26875	-0.00401	-0.01622	0.07126	0.24781		Histidine	0.7038	0.98307	0.054834	0.031445	0.53561	0.75846	0.14235	0.051677	0.97748	0.90824	0.61566	0.07651
Lysine	-0.31532	-0.13493	0.28441	0.29519	-0.37902	-0.11305	0.30229	0.29794	-0.34386	-0.13026	0.3028	0.32149		Lysine	0.021455	0.3354	0.039016	0.031883	0.0051299	0.42026	0.027806	0.030253	0.012563	0.35254	0.029114	0.020123
Proline	-0.32944	-0.28483	0.31317	0.35406	-0.43397	-0.37642	0.24531	0.30374	-0.40563	-0.31611	0.22996	0.37353		Proline	0.016005	0.038719	0.022413	0.0092966	0.0011683	0.0054689	0.076648	0.027031	0.0028515	0.021113	0.101	0.0063797
Threonine	-0.26424	-0.19114	0.24904	0.27262	-0.32088	-0.27798	0.14336	0.23867	-0.29762	-0.21877	0.13889	0.23842		Threonine	0.055879	0.17038	0.072134	0.048275	0.019146	0.043865	0.30578	0.085234	0.032125	0.11553	0.32611	0.088732
UDP	-0.20836	-0.27377	-0.06187	-0.06378	-0.14054	-0.27048	-0.06868	-0.0712	-0.11394	-0.17811	-0.03377	-0.09806		UDP	0.13434	0.047297	0.65988	0.65003	0.31549	0.050134	0.6251	0.61243	0.42125	0.20197	0.81213	0.4892
Hypoxanthine	-0.17401	-0.22083	0.10909	0.13756	-0.158	-0.28024	0.0521	0.02645	-0.18006	-0.25181	0.09154	0.11044		Hypoxanthine	0.21271	0.11205	0.4368	0.32598	0.25849	0.042109	0.71099	0.85089	0.20148	0.068923	0.51866	0.43574
XDP	-0.25711	-0.27825	0.08143	-0.01282	-0.20634	-0.30594	0.03537	0.00145	-0.23389	-0.22414	0.10529	0.01178		XDP	0.063097	0.043652	0.56216	0.9274	0.13824	0.025889	0.80149	0.99177	0.095148	0.10665	0.45757	0.93393
5'-Phosphoribosyl-N-formylglycinamide	-0.26267	-0.23318	-0.00085	-0.04588	-0.26774	-0.29416	0.06114	0.08321	-0.2598	-0.20066	0.09713	0.08785		5'-Phosphoribosyl-N-formylglycinamide	0.057409	0.09289	0.9952	0.74426	0.052589	0.032518	0.66365	0.5536	0.062886	0.14968	0.49332	0.5357
Glucose	-0.23606	-0.33587	0.02799	0.07725	-0.19812	-0.35294	-0.0152	-0.0308	-0.18429	-0.35964	-0.02353	0.0117		Glucose	0.08881	0.013942	0.8423	0.58248	0.15501	0.0095367	0.91396	0.82669	0.19093	0.0081704	0.86852	0.93441
Pyruvate	-0.22856	-0.30432	0.13579	0.12159	-0.21324	-0.30311	0.09558	0.06918	-0.19987	-0.24733	0.12442	0.09925		Pyruvate	0.099734	0.026729	0.33229	0.38576	0.12526	0.027364	0.49601	0.62255	0.15543	0.074176	0.37952	0.48389
Mannitol/Sorbitol	-0.22985	-0.22116	0.05271	0.00669	-0.19796	-0.31054	0.02795	0.00847	-0.18655	-0.26516	0.01302	-0.00094		Mannitol/Sorbitol	0.097784	0.11152	0.70776	0.96207	0.15535	0.023629	0.84254	0.95202	0.18544	0.054998	0.927	0.99473
Rhamnose	-0.30162	-0.38417	0.16846	0.23956	-0.27835	-0.37073	0.12247	0.23061	-0.22292	-0.32019	0.05363	0.19693		Rhamnose	0.028175	0.004512	0.22789	0.084046	0.043575	0.0062808	0.3823	0.096654	0.11218	0.019422	0.70575	0.16173
Citrate	-0.25614	-0.30109	0.12954	0.09732	-0.24384	-0.35698	0.09796	0.07781	-0.24879	-0.3141	0.14841	0.11953		Citrate	0.064131	0.028467	0.35523	0.48814	0.078494	0.0086923	0.4853	0.57972	0.07532	0.021996	0.29371	0.39866
Succinate	-0.11249	-0.21208	-0.01395	-0.00105	-0.13434	-0.24841	0.02404	0.06459	-0.11586	-0.28485	-0.05743	-0.01584		Succinate	0.42259	0.12738	0.921	0.99406	0.33755	0.072888	0.86436	0.6459	0.41341	0.038703	0.68594	0.91127
6-Phosphogluconate	-0.22589	-0.11791	0.25028	0.32128	-0.32009	-0.22348	0.22369	0.37502	-0.26988	-0.1637	0.19895	0.23175		6-Phosphogluconate	0.10387	0.40044	0.070681	0.018988	0.019463	0.1077	0.10737	0.0056593	0.053003	0.24149	0.15738	0.098306
Pentose phosphate	-0.14236	-0.25884	-0.05114	-0.07668	-0.12422	-0.36985	-0.06497	-0.0504	-0.14706	-0.30538	-0.05392	-0.09464		Pentose phosphate	0.30921	0.061276	0.71611	0.58524	0.37552	0.0064165	0.64395	0.72007	0.29817	0.026174	0.70418	0.50453
Cys-Gly	0.1162	-0.00811	-0.19242	-0.2473	0.16312	-0.03135	-0.22378	-0.34325	0.08329	-0.04276	-0.09308	-0.09323		Cys-Gly	0.40735	0.95404	0.16748	0.074217	0.24318	0.82367	0.10723	0.01186	0.5572	0.76111	0.51163	0.51092
Ascorbate	0.29488	0.17318	-0.24517	-0.301	0.30032	0.18083	-0.30028	-0.22238	0.24986	0.17331	-0.2347	-0.28768		Ascorbate	0.032072	0.21494	0.076824	0.028515	0.028893	0.19506	0.028917	0.10949	0.074036	0.2146	0.093977	0.038637
g-Glutamyl-g-aminobutyrate	-0.16425	-0.31658	-0.04529	-0.02991	-0.18751	-0.33031	-0.00427	0.04652	-0.18651	-0.30458	0.00359	-0.02971		g-Glutamyl-g-aminobutyrate	0.23988	0.020913	0.74743	0.83161	0.17878	0.015711	0.97577	0.74079	0.18555	0.026592	0.97987	0.83438
Dimethylglycine	-0.2359	-0.14477	0.18024	0.22383	-0.3131	-0.15033	0.27354	0.18553	-0.29272	-0.17738	0.25156	0.27159		Dimethylglycine	0.089035	0.301	0.19654	0.10714	0.022443	0.28263	0.04749	0.18349	0.035217	0.20385	0.072017	0.051458
Tetrahydrofolate	-0.19832	-0.20324	0.12252	0.02862	-0.13381	-0.28637	-0.00863	-0.05088	-0.10702	-0.22014	0.0669	-0.01422		Tetrahydrofolate	0.15457	0.1444	0.38211	0.83877	0.33946	0.03763	0.9511	0.7175	0.45016	0.11321	0.63746	0.92033
N-Acetylspermidine	-0.24715	-0.2107	0.20887	0.25359	-0.34132	-0.20689	0.33589	0.29044	-0.32682	-0.22119	0.33452	0.33439		N-Acetylspermidine	0.0744	0.12992	0.13336	0.066921	0.012376	0.13717	0.013937	0.034884	0.018039	0.11146	0.015354	0.015398
3-Hydroxyisobutyrate	-0.16962	-0.23153	0.19246	0.17288	-0.20485	-0.29678	0.14534	0.08902	-0.22663	-0.31099	0.14939	0.15223		3-Hydroxyisobutyrate	0.22467	0.095299	0.16739	0.21576	0.14118	0.030931	0.29909	0.52617	0.10617	0.023415	0.29049	0.28132
Creatinine	-0.17631	-0.17205	0.06017	0.16755	-0.2648	-0.18523	0.19797	0.1994	-0.28635	-0.17411	0.20528	0.2657		Creatinine	0.20664	0.21799	0.66864	0.23044	0.055343	0.18423	0.15533	0.15229	0.039585	0.21244	0.14431	0.056938
1-Pyrroline-3-hydroxy-5-carboxylate	-0.22288	-0.1827	0.2265	0.26988	-0.28077	-0.15654	0.27398	0.19884	-0.3048	-0.20179	0.30779	0.36572		1-Pyrroline-3-hydroxy-5-carboxylate	0.10869	0.19039	0.10292	0.050665	0.041707	0.26298	0.047117	0.15348	0.028016	0.14735	0.026434	0.0076715
Pantothenate	-0.27327	-0.19489	0.3387	0.34067	-0.27601	-0.15146	0.35186	0.3672	-0.31602	-0.17948	0.37265	0.35787		Pantothenate	0.047716	0.16199	0.01311	0.012555	0.045445	0.27899	0.0097754	0.0068366	0.022471	0.19847	0.0065155	0.0091938
3-Methyldioxyindole	-0.28513	-0.23996	0.15406	0.15683	-0.30907	-0.21048	0.19607	0.20343	-0.2455	-0.19791	0.12535	0.20401		3-Methyldioxyindole	0.038506	0.083514	0.2707	0.26209	0.024332	0.13033	0.1594	0.144	0.079386	0.15544	0.3759	0.14686
Indole-3-acetate	-0.1807	-0.11463	0.06171	0.11385	-0.24001	-0.28347	0.05303	0.14312	-0.24683	-0.22038	0.06272	0.14083		Indole-3-acetate	0.19537	0.41373	0.66071	0.41694	0.08345	0.0397	0.70608	0.3066	0.077729	0.1128	0.65869	0.31933
Indoxyl	-0.27214	-0.3205	0.12244	0.15393	-0.19142	-0.29549	0.02597	0.02096	-0.16811	-0.25956	0.07096	0.03355		Indoxyl	0.04868	0.019299	0.38242	0.27113	0.16972	0.031704	0.85355	0.88155	0.23355	0.060539	0.61715	0.81332
Kynurenic acid	-0.1012	-0.23871	-0.01525	0.13998	-0.21553	-0.30509	0.06456	0.15909	-0.18292	-0.25697	0.03147	0.14032		Kynurenic acid	0.4709	0.085186	0.91372	0.31746	0.12115	0.026324	0.64601	0.2552	0.1943	0.063237	0.82474	0.32111
2-Aminomuconate	-0.208	-0.22571	0.14934	0.18537	-0.22465	-0.31167	0.00133	0.10458	-0.22706	-0.24915	0.05871	0.17622		2-Aminomuconate	0.13503	0.10414	0.28583	0.18388	0.10584	0.0231	0.99245	0.45612	0.1055	0.072009	0.67931	0.21142
Dopaquinone	-0.27372	-0.21026	0.15862	0.1253	-0.26331	-0.27217	0.11925	0.1249	-0.18514	-0.17823	0.10076	0.06455		Dopaquinone	0.047342	0.13074	0.25661	0.37133	0.056783	0.048658	0.39506	0.37288	0.18885	0.20166	0.47724	0.64939
Phenol	-0.17071	-0.35794	-0.13438	-0.11184	-0.13317	-0.30307	-0.04557	-0.01701	-0.19248	-0.34084	0.00406	-0.00461		Phenol	0.22167	0.0085004	0.33738	0.42529	0.34181	0.027386	0.74593	0.90376	0.1716	0.012508	0.97723	0.97412
Dopamine	-0.10805	-0.22539	0.01488	0.0208	-0.11002	-0.29916	0.0567	-0.05031	-0.1784	-0.31809	0.08642	0.09101		Dopamine	0.44122	0.10465	0.91577	0.88246	0.43288	0.029548	0.68675	0.7205	0.20575	0.020278	0.54243	0.52107
Choline	-0.0935	-0.09252	0.15499	0.16231	-0.19562	-0.12265	0.23422	0.20255	-0.25511	-0.09763	0.29072	0.28918		Choline	0.50548	0.50995	0.26779	0.24556	0.16039	0.38162	0.091397	0.1458	0.067969	0.48678	0.036545	0.037594
Acetoacetate	-0.21497	-0.33111	0.00694	0.03016	-0.23718	-0.38114	-0.00464	-0.06781	-0.28708	-0.34068	0.09248	0.11355		Acetoacetate	0.12214	0.015445	0.96068	0.83027	0.087257	0.0048666	0.97371	0.62948	0.039065	0.012552	0.51436	0.42282
AC(3:0)	-0.17111	-0.1543	0.15971	0.1332	-0.21997	-0.17821	0.16792	0.18158	-0.31858	-0.17286	0.25985	0.19688		AC(3:0)	0.22056	0.26997	0.25332	0.34167	0.1135	0.20172	0.2294	0.19316	0.021344	0.21579	0.062839	0.16182
AC(10-OH)	0.12087	0.02966	-0.18169	-0.05338	0.04834	-0.09663	-0.21329	-0.00726	0.11505	-0.00278	-0.27927	-0.16115		AC(10-OH)	0.38861	0.83304	0.1929	0.70424	0.73105	0.49127	0.12516	0.95887	0.41671	0.98422	0.044963	0.25374
AC(12:1)	-0.22481	-0.23431	0.18959	0.15554	-0.2267	-0.30033	0.19123	0.16046	-0.15722	-0.23321	0.14376	0.13891		AC(12:1)	0.10557	0.091273	0.17392	0.26608	0.1026	0.028887	0.17016	0.25107	0.26566	0.092842	0.30928	0.32604
AC(12-OH)	-0.21163	-0.30557	0.00605	-0.05999	-0.17445	-0.29505	0.02246	-0.09378	-0.16789	-0.269	0.11938	0.02856		AC(12-OH)	0.1282	0.02608	0.96571	0.66959	0.21154	0.031973	0.87316	0.5042	0.23415	0.051452	0.39926	0.84072
AC(14:0)	-0.20627	-0.26824	0.08348	0.08168	-0.20513	-0.32095	0.09457	0.12925	-0.22014	-0.28985	0.13189	0.08636		AC(14:0)	0.13839	0.052134	0.5523	0.56095	0.14062	0.01912	0.50059	0.35631	0.11683	0.035268	0.35133	0.54269
AC(14:1-OH)	-0.20473	-0.29717	0.08877	0.11434	-0.26041	-0.38869	0.1645	0.14965	-0.22676	-0.31156	0.08868	0.18809		AC(14:1-OH)	0.14141	0.030699	0.52733	0.41495	0.059671	0.0040243	0.23918	0.28482	0.10597	0.023152	0.53186	0.18177
AC(16:0)	-0.30146	-0.41685	0.14015	0.1382	-0.28363	-0.37856	0.17623	0.10418	-0.32174	-0.4208	0.20827	0.16931		AC(16:0)	0.028264	0.0019026	0.31686	0.3237	0.039581	0.0051884	0.20684	0.45787	0.020021	0.001704	0.13843	0.23018
AC(18:2)	-0.17546	-0.24617	0.02041	-0.01218	-0.17159	-0.29166	0.08957	-0.04515	-0.20973	-0.27872	0.12719	0.01281		AC(18:2)	0.20886	0.075588	0.88468	0.93105	0.21925	0.034093	0.52361	0.74817	0.13563	0.043284	0.36889	0.9282
FA(6:0)	-0.14768	-0.26643	-0.09131	0.01605	-0.18792	-0.31607	-0.02383	0.06241	-0.21229	-0.26198	-0.00918	0.10651		FA(6:0)	0.29128	0.053807	0.51553	0.90921	0.17783	0.021134	0.86548	0.65708	0.13081	0.058095	0.9485	0.45234
FA(10:0)	-0.28186	-0.29988	0.08256	0.07329	-0.2498	-0.29464	0.07618	0.0454	-0.33182	-0.28691	0.19068	0.15616		FA(10:0)	0.040883	0.029142	0.55674	0.60197	0.071239	0.03222	0.58771	0.74687	0.016256	0.037258	0.17572	0.26894
FA(16:0)	-0.24545	-0.25368	0.11176	0.08442	-0.26456	-0.28355	0.12247	0.15094	-0.24631	-0.28114	0.03727	0.09665		FA(16:0)	0.076472	0.066822	0.42563	0.54783	0.055574	0.039641	0.3823	0.28064	0.078367	0.041425	0.79306	0.49549
FA(20:3)	-0.15417	-0.17467	0.05917	0.10248	-0.17449	-0.27475	-0.00456	0.00331	-0.11731	-0.1967	-0.04504	-0.00333		FA(20:3)	0.27035	0.21095	0.67388	0.46525	0.21143	0.046478	0.97417	0.98126	0.40754	0.15803	0.75118	0.98131

## Sheet: sFigure 6 C-D
R	Free-Wheel	Peak	Recovery		p	Free-Wheel	Peak	Recovery
Aspartate	0.30065	0.19784	0.21293		Aspartate	0.02871	0.1556	0.12963
Adenosine	-0.34326	-0.33294	-0.359		Adenosine	0.011856	0.01485	0.0089584
UDP	-0.2282	-0.27194	-0.19867		UDP	0.10029	0.048854	0.15798
Cyclic IMP	-0.27606	-0.10801	-0.03424		Cyclic IMP	0.045408	0.4414	0.8096
5'-Phosphoribosyl-N-formylglycinamide	-0.34109	-0.23666	-0.12653		5'-Phosphoribosyl-N-formylglycinamide	0.012441	0.087972	0.37142
Glucose	-0.29142	-0.37072	-0.34235		Glucose	0.034248	0.0062826	0.01298
Pyruvate	-0.27468	-0.26815	-0.18296		Pyruvate	0.046534	0.052216	0.1942
Citrate	-0.39669	-0.39536	-0.30163		Citrate	0.0032742	0.0033897	0.029772
Succinate	-0.23868	-0.2515	-0.29215		Succinate	0.085221	0.069275	0.035586
Pentose phosphate	-0.33968	-0.43733	-0.38462		Pentose phosphate	0.012832	0.0010587	0.0048738
g-Glutamyl-g-aminobutyrate	-0.4766	-0.35907	-0.3812		g-Glutamyl-g-aminobutyrate	0.00030895	0.0082802	0.0053005
Tetrahydrofolate	-0.15325	-0.29698	-0.2201		Tetrahydrofolate	0.27328	0.030813	0.11691
Indole	-0.17885	-0.22441	-0.28703		Indole	0.20007	0.10622	0.0391
Indoxyl	-0.27239	-0.29363	-0.23717		Indoxyl	0.048472	0.032843	0.090465
Phenol	-0.42031	-0.34105	-0.37428		Phenol	0.0017275	0.012452	0.0062659
Dopamine	-0.14893	-0.29259	-0.24477		Dopamine	0.28717	0.033501	0.080313
Acetoacetate	-0.28944	-0.40668	-0.23478		Acetoacetate	0.035541	0.0025119	0.093858
AC(6:1)	-0.08108	-0.17913	-0.29804		AC(6:1)	0.56384	0.19935	0.031871
AC(10-OH)	-0.1466	-0.22904	-0.28959		AC(10-OH)	0.29489	0.099	0.037309
AC(12:0)	-0.21352	-0.32637	-0.13208		AC(12:0)	0.12474	0.017075	0.35064
AC(12-OH)	-0.30291	-0.34177	-0.21122		AC(12-OH)	0.027476	0.012254	0.13281
AC(14-OH)	-0.2407	-0.34439	-0.26441		AC(14-OH)	0.082539	0.011563	0.058201
AC(16:0)	-0.31557	-0.30335	-0.26176		AC(16:0)	0.02135	0.027239	0.060858
AC(18:2)	-0.45337	-0.3633	-0.28874		AC(18:2)	0.00065146	0.0074985	0.037898
Caffeine	-0.16192	-0.2211	-0.30897		Caffeine	0.24673	0.1116	0.025833

## Sheet: sFigure 7-12
							phenylalanine					Cyclic IMP					Lactate					Carnitine					FA(16:0)					FA(18:0)					FA(18:1)
Subject ID	Baseline PVR	mPAP/CO	Functional Class	Sex	Baseline mPAP	Ethnicity	baseline	free-wheel	peak exercise	recovery		baseline	free-wheel	peak exercise	recovery		baseline	free-wheel	peak exercise	recovery		baseline	free-wheel	peak exercise	recovery		baseline	free-wheel	peak exercise	recovery		baseline	free-wheel	peak exercise	recovery		baseline	free-wheel	peak exercise	recovery
1	PVR high	mpapco high	3	F	mPAP > 20	caucasian/white	-6643703	-1020702	-3288301	3663588		12936696	-13852004	4793056	-6528456		-2593422	-3945230	-8383926	9907560		789228	-3013876	2813490	3944738		-29241296	-53027856	8595056	19353792		-5129640	-15146910	3144366	13158086		-164554424	-55739744	43669968	-78087856
3	PVR low	mpapco intermediate	2	F	mPAP > 20	caucasian/white	2126002	2461592	1788431	-4588392		-2000184	-922420	-7307224	-1528736		419498	2515630	-1240664	-4790760		2598972	655396	-4623168	765108		33230112	27770664	59827500	-8326424		6062680	16329094	33251801	-2512312		23285328	-22709360	69391176	70373016
4	PVR low	mpapco low	2	M	mPAP ≤ 20	caucasian/white	870125	1959792	770925	-475423		-10799016	-869752	12723520	-9165808		2226422	892388	971334	1236988		1144142	-115020	1429384	2311420		28193620	-7330144	1460320	5617852		17100858	-3042968	1156075	-6895782		18680500	-8629380	2269420	26144214
5	PVR intermediate	mpapco intermediate	1	M	mPAP > 20	black	2940598	6.49652e+06	2978336	1457745		-11431352	3321152	-5801292	17815284		-840077	2110045	-4589690	-3717234		-4331204	2441020	-1452778	-1146886		25029728	7442072	2324680	-26025476		7319670	5143092	-2017480	-4202259		56087760	27712616	-334112	-42412208
6	PVR high	mpapco intermediate	2	M	mPAP > 20	other/mixed race	1958676	3219473	1610360	4990920		13251472	-14962412	336644	6227352		2153116	4231362	12067520	2632776		2077646	1089196	-224518	789874		-35872976	38434784	17790980	15087396		-2128236	9393944	3817456	2756217		-52655048	73664496	17260752	35534840
7	PVR low	mpapco low	1	M	mPAP ≤ 20	caucasian/white	1747005	-176788	-1999571	2438729		17145708	17980644	-11949900	8089688		1815307	-5637997	8105936	-4842864		524788	460282	1004646	-1258874		7823916	-28399276	14703272	-19546204		5124330	-7654851	1591492	-6187146		7850040	-40695042	-20617428	-47457800
8	PVR low	mpapco low	2	F	mPAP > 20	black	-2.60067e+06	331559	-2367885	615155		15091168	1250192	-6055832	-11279572		-3566268	-2783528	-731200	-4974620		595656	1594222	159508	1056912		-29062516	11986984	-3256680	-1665168		-9986477	6263002	3172080	5179566		-66548372	-35163456	-3737808	12817696
9	PVR high	mpapco high	3	M	mPAP > 20	caucasian/white	1175549	5707496	-1765426	4749703		-929508	-2392160	-4892516	-2329540		2257949	655110	-1264804	-25348064		4106138	4430422	-2968182	3625472		-6871664	-2530216	-451224	-1544880		-2794836	3471888	-1416592	-6144118		-18834720	1004808	9820184	4702896
11	PVR intermediate	mpapco high	2	F	mPAP > 20	other/mixed race	-296832	2482851	934647	4843444		-1900632	-8808028	-12752764	-7.30266e+07		484759	-2536854	-2525920	-2772704		-4569762	-2221950	946016	1498912		-4177648	4212968	16932616	-13445072		-4574688	4388310	158766	-2040168		6547632	12333712	11709456	1877544
13	PVR intermediate	mpapco intermediate	2	F	mPAP > 20	caucasian/white	-1467868	1737644	-389898	711080		7315784	8639056	-6484456	7007724		221630	-867631	2974068	6221404		2074070	-3280454	-1839666	832936		-21850104	527920	10439168	15475048		-8516736	194904	8302042	10775258		20199424	-23358864	7578032	-4343328
15	PVR high	mpapco high	2	F	mPAP > 20	other/mixed race	1540620	1738593	-913149	-327528		-770984	12462332	6404872	-1272036		154960	-2575273	-4821632	2469408		-4234000	735880	595160	-2279336		-30787792	-612912	-845376	-4808688		-7730900	-2483592	-3785772	-4652008		-14251008	4879744	-434192	17172848
16	PVR intermediate	mpapco intermediate	2	F	mPAP > 20	caucasian/white	1266021	-2790012	4638223	1922679		-9979468	9599852	8280320	-4450244		-2208118	873858	-20128424	-8019688		-255690	-1297698	433124	-548184		9546456	848268	-4484392	6944704		4042830	-1122240	-3847344	-792460		4364880	-1131816	-2075258	-3314036
18	PVR high	mpapco intermediate	2	F	mPAP > 20	caucasian/white	-1758968	-140544	1101408	-870598		6659340	4988864	1776452	2956128		370380	3661251	1620732	5327924		6320	-1031934	4755426	587022		-9975168	6754048	6158624	-13460888		1111022	1123412	5264440	2461990		3503696	-22201736	17141496	-15530800
20	PVR high	mpapco high	2	F	mPAP > 20	caucasian/white	3412887	2764759	-1008782	-1616814		-5221464	7288592	11298540	-8394644		-930422	2306236	-6974036	-1934876		2225288	1264812	-3031288	-1106180		-4495568	-10949712	3084760	-13444956		2363878	-4090686	-11008186	6187299		3620304	-11201680	1670468	-25706672
21	PVR high	mpapco intermediate	2	F	mPAP > 20	other/mixed race	2081423	5007529	-2575791	-1038866		7903784	-21772260	-6882424	-12448656		-995820	3437322	-9796168	-2147136		1234504	-2608576	-4657398	-1144414		-4324224	-10000608	3394832	-5730488		5111068	922788	3226824	-3535572		22240088	8925664	-15765408	-3237304
22	PVR low	mpapco low	3	F	mPAP > 20	caucasian/white	2386531	-1785055	-2805381	-2807221		32784	2992524	-4584296	-6131996		1634153	-7502328	-10526564	-7986432		4562892	-4021866	-1142622	-4903194		1808768	-22175232	-15081112	-27723848		-3540370	-706906	-4723772	195944		-35881424	-42635344	6207584	-49405632
24	PVR intermediate	mpapco intermediate	2	F	mPAP > 20	caucasian/white	2079272	2315949	480896	-294216		8260072	-2236740	-1059540	-8162096		-1680896	7723636	1701680	3551080		-1314704	2017024	-1700180	-150141		-13366304	-4162060	15026048	9438000		-13905206	-2754580	9842832	4672870		16986856	-3277104	15685220	-2336896
25	PVR high	mpapco high	2	F	mPAP > 20	other/mixed race	-196639	239318	-968032	-65916		-318472	7218112	662464	-363940		1220604	-1202400	3214004	11058584		-1363736	-2788440	-486268	-176412		2496256	-7257376	-2151648	1381416		-2985416	5539276	3639924	796016		25285712	17344256	-2745104	26077376
26	PVR intermediate	mpapco low	1	M	mPAP > 20	other/mixed race	1207826	11659830	-1352570	222152		-4270888	-4014140	6877160	-1071344		-294544	-2023981	1953528	-8009120		1799240	-65162	-1241160	-2732494		-3723060	-7073048	5554072	13190848		-4192092	-3924276	2529194	5038112		-6676688	859256	6798560	26185248
27	PVR high	mpapco high	2	M	mPAP > 20	other/mixed race	3725571	5413124	1247716	2998160		4134528	-6833384	-3245536	9684864		731044	54260	5073696	6363344		1591016	1461544	1375978	-3449872		24696200	-628696	-40180	-16510860		1644564	3481828	4463570	-6321004		23800584	19932168	3270768	-16481280
28	PVR intermediate	mpapco intermediate	1	M	mPAP > 20	caucasian/white	-6685548	-3928768	26477578	-2115810		7042992	-3121152	5912156	-3230904		780845	1167978	2707482	5294476		159276	-590286	2594510	-2359249		-13275520	17971264	5274688	9168128		-5711528	1880184	3372084	-295968		-1086592	-10437552	39904080	1118336
29	PVR intermediate	mpapco intermediate	3	F	mPAP > 20	other/mixed race	-4967980	-4006224	-32810184	3462944		-3738648	-8245856	-10403932	-2778380		-952612	-3325248	-1238764	8077892		-3748440	-2686410	-8672548	1385448		-1496024	-11536728	-7798184	-16276332		192144	-7629224	-981952	-1346510		-18615760	9356456	6457600	13457576
30	PVR high	mpapco intermediate	1	F	mPAP > 20	caucasian/white	-4737911	-10577918	7303060	-304794		1598776	-4319712	5675960	-741576		-229104	-7474	15552754	12385352		-2052246	125350	2743570	-458380		8006384	9236072	34608956	-3072152		595680	7881712	12300332	-2276916		-21880848	-16363824	54809188	5550104
31	PVR intermediate	mpapco high	3	F	mPAP > 20	other/mixed race	1388205	-2775639	-2016442	-145828		281156	12643544	1854412	864080		-3096632	-2273596	-2229492	9921212		-1779052	2015100	-812986	3510022		-12155296	-13253944	-10775360	6343024		863040	-1076584	253476	1474308		98832	21189184	-35462592	10155504
32	PVR low	mpapco low	3	F	mPAP ≤ 20	caucasian/white	2.83922e+06	5724653	874201	1156112		11763908	9155308	5393216	-3784820		1488142	-508070	1491824	-6188700		4651090	3679700	4932444	-707658		4584584	1158676	-473152	1271256		8466158	344120	2981420	1934066		25475272	11456128	12867016	-11018136
33	PVR low	mpapco intermediate	3	F	mPAP > 20	caucasian/white	1282422	-4332243	6498068	-2199486		-1824944	-13984472	62608	-7660992		414158	-5266408	3801648	-1104296		443122	-1494478	6368822	2352544		16376832	-11850248	45248840	-4459056		2462312	-15938366	10347718	-3538612		41357440	-83456432	54684008	-22141456
34	PVR intermediate	mpapco intermediate	2	F	mPAP > 20	other/mixed race	8894056	1284820	1207182	-1416628		-684980	370552	11916772	430628		-196368	-2045048	-12943500	-7362168		-876832	-2445440	-1816176	-1167642		5905464	4373856	10093096	-12378424		-8111088	4916720	-3091312	649056		-13833408	-5313408	-8564032	327872
35	PVR intermediate	mpapco intermediate	2	M	mPAP > 20	caucasian/white	464420	4169185	-419061	-871056		-6760508	4549924	861912	9141568		-9208	2542703	-6966408	-10165920		5312142	1325524	-1878792	-1801212		-1535984	-10364144	-1148952	-5813856		1662684	3393248	138576	-577954		-13097936	26537904	-2145584	15671536
36	PVR high	mpapco intermediate	3	F	mPAP > 20	caucasian/white	-3117752	1845310	6262567	2419793		12593500	-2045628	-7165040	-3106032		342689	855000	6172236	3522352		-5979142	759554	3184496	619066		-10197472	21156712	22571840	32656928		3602286	2990086	6182932	6328694		-9158376	-2225792	51231480	33918320
37	PVR intermediate	mpapco high	2	F	mPAP > 20	black	2358367	4956737	-2189958	694560		-2959608	6709500	-2194408	1682112		-342579	-1111384	-4807740	-1519268		93786	-569586	-4815258	-95792		13533992	17802736	203136	-8451808		2229760	5653216	4528544	1055764		-13166848	9547120	1834624	-62940496
38	PVR low	mpapco low	1	M	mPAP ≤ 20	other/mixed race	-2048576	4172088	12349649	3908210		1915968	4634232	6464756	1407392		340224	496567	65512904	4267416		859964	-1686634	5406856	2108144		8457136	654080	26748656	32805848		-1004392	-6276544	11375086	1283472		-18667712	10097888	79628880	29962144
39	PVR low	mpapco intermediate	1	F	mPAP > 20	other/mixed race	641286	1347586	-206344	-5146929		-5299456	4321020	-8687740	-6096304		-692845	2321362	1835620	860386		-843426	-59040	-614204	-2249668		-20306504	-3569664	-6926496	8962176		1746960	-7785626	-326570	5012752		12319688	-7330104	-14305312	9587088
41	PVR high	mpapco high	3	F	mPAP > 20	caucasian/white	459662	4691713	-22360	-5943353		-1141552	-9859332	-14649312	-7842868		3802576	-7002077	-6582504	-8291780		-2146436	-1459846	4027054	-663932		426128	-25336448	23521480	-7872080		-6762704	1530220	5883548	-4045134		50494224	-26082800	39775104	57527136
42	PVR high	mpapco intermediate	2	F	mPAP > 20	other/mixed race	889192	-7662933	-3715463	-7456407		12369912	-8891472	-2997100	10271340		-401856	-1551301	-2162892	1684388		5434888	-2468346	1670686	2147326		-26510968	-19896384	10580800	-19030760		4762486	-7428918	2310334	-2383220		8370800	-46594480	-13012288	15985600
43	PVR low	mpapco low	2	F	mPAP > 20	caucasian/white	-3781291	1063267	3013292	6.94019e+06		-1994992	-4235228	8959868	-7513664		-1883853	-470054	-7336428	-911216		-3368760	4840770	-2516600	-251990		-32292320	60089168	-50336816	13929984		1806260	-2620224	-10636480	4467104		-55805328	39614880	-56512400	19105072
44	PVR low	mpapco low	1	F	mPAP ≤ 20	other/mixed race	-594464	-1732217	-1095012	7037205		-7180340	-93424	-14364332	4702912		3495346	-2060471	5125192	-5726904		4050592	571420	-2018560	-430748		28533568	-10796648	-5004936	-2331992		7344052	-6701512	-3053034	6911514		70243304	-3126640	-10896960	7349504
45	PVR low	mpapco low	2	F	mPAP ≤ 20	caucasian/white	4687786	-9.7339e+06	1.45584e+07	4225404		-6964444	-2877488	-4010796	-495340		135618	-4418164	14156064	2975816		-1230000	-9285178	5878448	1082986		12042680	-53530564	18144448	9718576		1110672	-20126420	7843186	749056		3001512	-53596360	6502752	6110776
46	PVR intermediate	mpapco low	2	F	mPAP > 20	caucasian/white	2087047	-743805	363063	-3402280		6803896	-12721508	3496116	-630624		90648	-5283838	1225352	5642592		-469462	-1164290	-2043983	407046		35221048	27813672	12834384	6510992		15945910	-857202	6801088	3277828		5767696	69293560	-6302736	14899968
47	PVR intermediate	mpapco high	2	F	mPAP > 20	black	-2053114	-2892422	-4460584	8.78857e+06		-711196	2334632	900600	3916828		-1169652	-797120	-5293088	-6011676		252390	927436	-297080	-390548		6207104	-41278008	-10022752	-5880712		18091704	-22414884	8926860	-3729540		-3251312	-15227840	-10345280	-23099560
48	PVR intermediate	mpapco high	3	F	mPAP > 20	caucasian/white	-623882	5391984	1930609	2758101		-2156156	-4190784	3109540	-4578832		69196	496142	1218952	8455240		-238772	-296858	-2367122	-1417450		-2796816	-4621992	9240328	17382592		-2202056	-6259002	5543056	-4936180		-1082480	-9422560	3138424	-5439232
49	PVR high	mpapco high	3	F	mPAP > 20	black	2808149	3.4693e+06	-4306136	-6576977		-449068	9957324	5111972	-1287700		-101390	1020049	-291472	-2873568		17673938	3958654	-2072380	2827704		-28075320	18521120	-9343808	-41206368		1254156	6169952	-5773424	-3211472		-22764064	22787824	-5905920	-51197216
50	PVR low	mpapco low	1	F	mPAP ≤ 20	caucasian/white	5247631	-801476	-795932	-9972		8275832	6520384	5464244	2243228		-145641	1345557	-2340908	3346280		527002	-557460	-1214332	245742		10002592	31296672	-17838256	18427296		17925444	12001732	3272412	-4760808		48017744	39201120	-8939472	19623184
51	PVR low	mpapco low	3	F	mPAP > 20	other/mixed race	-1351912	4169785	-3.54503e+06	-1638681		15188862	6371632	-604448	-6817712		377678	-821657	-1431144	8699472		-2663818	-30678	-1190456	-455072		2501888	3448352	-2388280	17736952		4451712	5379724	-3029048	547204		18894000	19658672	818112	-1741440
52	PVR low	mpapco low	1	F	mPAP ≤ 20	other/mixed race	-138987	-1.09888e+06	1032182	1006458		21782344	8046844	1703488	10119968		-816228	2960742	4051976	-10301632		2779540	3221350	1085582	-2372624		12447800	1109200	11782768	-16372392		-3408384	-1639824	477264	3001374		17065912	513160	-2218368	-23982040
53	PVR low	mpapco low	2	F	mPAP ≤ 20	other/mixed race	2915492	-2436660	2176647	2.69598e+06		15701360	9274664	1714204	1469276		4.67943e+06	-852884	2005084	-2950168		3357788	-3640066	-2211778	-7273586		-69431528	-39884552	-5172216	34106160		-26054426	-3023532	-8034242	8763800		-84257608	-47723504	30913544	29797800
54	PVR low	mpapco low	1	F	mPAP ≤ 20	caucasian/white	-2842398	1515914	3212099	5653018		7268668	-808324	5147824	-624552		-289338	865012	-7344528	-2707604		-1510496	-1235756	-1048912	-716754		8851712	1086648	24370888	-9384128		6908688	-871968	12741414	-6487404		-35314384	2836656	8888040	-8689568
55	PVR high	mpapco low	2	F	mPAP > 20	caucasian/white	1963892	-8.28469e+06	-3338258	-8336971		114132	14964668	4141540	823508		506674	199845	2074268	-7152152		5536172	258956	1696944	-4246896		-29796560	-39895456	-33361784	-29073104		-7949760	539376	-22895148	-7709400		-12800912	-67142360	-6632608	-61634264
56	PVR high	mpapco high	3	F	mPAP > 20	other/mixed race	-3458564	732598	-7079689	-3997592		11777532	2624132	851972	4570836		1699746	-376213	1960492	-565364		-83180	891276	-1454934	-125010		2655040	29459056	5706600	-35263912		5032740	19343572	8509294	-24907354		-4675856	28485336	826264	-9071856
57	PVR high	mpapco high	2	F	mPAP > 20	caucasian/white	1147308	-7848613	3931496	8.3927e+06		-16343128	1011312	1775612	6554800		-1.90867e+06	-2139516	-7155564	-4154664		166796	-596894	2172796	1315058		38135992	-29608352	-189272	-4986112		13494228	-8642866	14322030	-623264		26118280	-14162416	-4268992	-5186944
59	PVR low	mpapco low	3	F	mPAP > 20	caucasian/white	-3298787	-5383681	2092916	-3927738		-3396028	-1745004	2656164	1894472		2668451	-164818	4951328	-2215672		-2202913	205591	-706693	3358590		19847560	-1335416	-21044416	9968616		9348084	7694804	-8244528	6407776		7914480	1098912	-3017808	10964000
60	PVR intermediate	mpapco intermediate	1	F	mPAP > 20	caucasian/white	-5861850	168967	-4427881	-1206522		-117576	1318336	-3012352	-3218144		265374	-2493938	2869884	1618688		-1367434	-2616140	2623364	6099612		5168808	-23729520	-6826608	9500392		-1192224	-3779092	3882104	-8153768		9016184	-10360312	-2906736	17705424
61	PVR low	mpapco low	1	F	mPAP > 20	caucasian/white	2281402	1611632	2245248	1762882		20508570	5909872	-412252	1386940		-223870	648001	-5528072	-3359472		2574200	2173956	-132856	1617566		4774528	2076384	18667368	-17937120		-4711288	3381788	10635618	3892334		33523008	-10934336	28188880	-38980576
62	PVR intermediate	mpapco intermediate	2	F	mPAP > 20	caucasian/white	-249368	1.99648e+07	10664791	6647868		-1334264	7036194	11225802	3328424		-450188	9599777	-5633772	-6877652		1015544	1.66515e+07	-138192	664846		-37342048	123612548	-4852112	4220912		-6149608	33825428	-889132	-245924		-7740096	158860046	-10123776	18049328
